# Supplementary material for: Development of a Targeted Multi-Disorder High-Throughput Sequencing Assay for the Effective Identification of Disease-Causing Variants
Source: PLoS One. 2015 Jul 27;10(7):e0133742. doi: 10.1371/journal.pone.0133742 (PMC4516357; doi:10.1371/journal.pone.0133742)
Supplement: S1 Table — (XLSX) [file pone.0133742.s002.xlsx]

## Sheet: Supplementary Table S1
Supplementary Table S1. Picard stats for WES controls
SAMPLE	BAIT_TERRITORY	TARGET_TERRITORY	TOTAL_READS	PCT_ALIGNED	DUPLICATION_RATE	MEAN_BAIT_COVERAGE	MEAN_TARGET_COVERAGE	PCT_USABLE_BASES_ON_BAIT	PCT_USABLE_BASES_ON_TARGET	PCT_TARGET_BASES_2X	PCT_TARGET_BASES_10X	PCT_TARGET_BASES_20X	PCT_TARGET_BASES_30X
TG478.001	64190747	63564965	165605974	0.954424	0.207796	145.873	154.245	0.37445	0.361938	0.8533	0.79997	0.766522	0.741684
SS1	64190747	63564965	150231164	0.946391	0.228771	124.613	132.642	0.352615	0.341434	0.844858	0.787026	0.751019	0.724659
