# Supplementary material for: Development of a Targeted Multi-Disorder High-Throughput Sequencing Assay for the Effective Identification of Disease-Causing Variants
Source: PLoS One. 2015 Jul 27;10(7):e0133742. doi: 10.1371/journal.pone.0133742 (PMC4516357; doi:10.1371/journal.pone.0133742)
Supplement: S2 Table — (XLSX) [file pone.0133742.s003.xlsx]

## Sheet: Supplementary Table S2
Supplementary Table S2. Complete gene list and associated syndromes.
Hearing Loss and Usher Syndrome	Collagenopathies	Breast Cancer	endocrine/Cancer Syndromes	Focal Segmental Glomerulosclerosis	Blood disorders	Neurofibromatosis	CHARGE	RETT	Syndromic Microphthalmia	Holt-Oram	Marfan	Noonan	Charcot-Marie Tooth Disease	Ehlers-Danios Syndrome	Branchiootorenal Syndrome	Bardet-Biedl Syndrome	Waardenburg syndrome	Treacher Collins Syndrome	Saethre-Chotzen Syndrome	Alagille	Long QT	Arrhythmia	Hypertrophic Cardiomyopathy	Dilated Cardiomyopathy	Congenital Heart Disease	Catecholaminergic Polymorphic Ventricular Tachycardia	Atrial Fibrillation	Arrhythmogenic right ventricular dysplasia	Leigh Syndrome	Other heart	Jewish genetic disorders	Muscular Dystrophy	X-Linked Intellectual Disability	Osteogenesis Imperfecta
ACTG1	ALDH18A1	PIK3CA	VHL	NPHS1	HBB	NF1	CHD7	MECP2	BCOR	TBX5	FBN1	PTPN11	BSCL2	ADAMTS2	EYA1	BBS1	EDN3	TCOF1	TWIST1	JAG1	AKAP9	ABCC8	GLA	ABCC9	CFC1	CASQ2	GJA5	DSC2	SURF1	ACVR1	MTP	COL6A1	ABCD1	CRTAP
ANKRD6	ATP6V0A2	TP53	MEN1	NPHS2	HBA1	NF2	SEMA3E	CDKL5			ACTA2	KRAS	DNM2	COL1A1	SIX1	BBS10	EDNRB	POLR1C	FGFR1		ANK2	CACNA1A	LAMP2	ACTC1	FOG2	KCNJ2	KCNA5	DSG2		APOB	ACADSB	COL6A3	ACSL4	LEPRE1
BSND	ATP7A	CDH1	SDHA	CD2AP	HBA2	SPRED1		FOXG1			TGFBR1	SOS1	EGR2	COL1A2	SIX5		MITF	PLC1D	FGFR2		CACNA1C	CACNA2D1	PRKAG2	ANKRD1	FOXH1	ANK2	KCNE1L	DSP		ATRX	CAMT	FKRP	AGTR2
CCDC50	ATP7A	MLL3	SDHB	TRPC6	HBZ			STK9			TGFBR2	RAF1	FGD4	COL3A1			PAX3		FGFR3		CAV3	CACNB2	TTR	CSRP3	GATA4		KCNE2	PKP2		CBP	BLM	LAMA2	AP1S2
CDH23	B4GALT7	GATA3	SDHC	PTPRO	HBQ1							BRAF	FIG4	COL5A1			SNAI2				KCNE1	CHRNA2	TMP1	CTF1	GATA6		KCNQ1	TMEM43		CITED2	ASPA	POMGNT1	ARHGEF6
CEACAM16	CHST14	BARD1	SDHD	LAMB2	HBG1							CBL	GARS	COL5A2			SOX10				KCNE2	CHRNA3	MYOZ2	DES	NKX2-5		NPPA			CRELD1	CCM2	POMT2	ARHGEF9
CELSR1	COL1A1	RAD50	SDHAF2	ITGB4	HBG2							MAP2K1	GDAP1	PLOD1							KCNH2	CHRNA4	SCO2	LDB3	NODAL		SCN5A			CRYAB	APC	COL6A2	ARX
CELSR2	COL1A2	RB1	TMEM127	CD151	HBD							MAP2K2	GJB1	TNXB							KCNJ2	CHRNB2	ACTN2	LMNA	ZIC3					DTNA	CYP21A2	FKTN	ATP6AP2
CELSR3	COL2A1	PTEN	MAX	ACTN4	HBE1							NRAS	HSPB1								KCNJ5	CLCN2		MYBPC3						EHMT1	GJB2, GJB6	ITGA7	ATP7A
CLDN14	COL3A1	AKT1	NF1	PLCE1	G6PD							SHOC2	HSPB8								KCNQ1	DPP6		MYH6						ELN	LOXHD1	LARGE	BCOR
CLRN1	COL5A1	MAP2K4	PTEN	MYH9	F2							SPRED1	KIF1B								SCN4B	FGF12		MYH7						EMD	DLD	POMT1	BRWD3
COCH	COL5A2	APC	TORC 1	INF2	F5							HRAS	LITAF								SCN5A	FGF13		MYL2						FHL2	IKBKAP	SEPN1	CASK
COL11A2	COL6A1	CDKN2A	TORC 2	MYO1E	F7							MEK1	LMNA								SNTA1	GABRG2		MYL3						FOXC1	LDLR		CDKL5
COL2A1	COL6A2	BRCA1	DAXX	WT1	F8							MEK2	MFN2									GLRA1		PLN						FOXL2	FACC		CUL4B
CRKL	COL6A3	MAP3K1	ATRX	SMARCAL1	F9								MPZ									GPD1		RBM20						G6PC3	GALT		DCX
CRYM	COL9A1	ROS1	TSC2	SCARB2	F11								MTMR2									GPD1L		SCN5A						HAND2	GBA		DKC1
CTHRC1	COMP	ATM	PIK3CA	APOL1	F12								NDRG1									HCN4		SGCD						HEY2	G6PC		DLG3
DAAM1	COMP	ABL2	RET		F13								NEFL									KCNA1		TAZ						HOXA1	HPS3		DMD
DAAM2	CREBBP	PIK3R1	BRAF		ABO								NFN2									KCND3		TCAP						IRX4	MSH2		FANCB
DCHS1	CRK	ALK	MEM1		KNG1								PMP22									KCNE3		TNNC1						JUP	DHDPSL		FGD1
DFNA5	CRTAP	BRAF	VHL		HRG								PRPS1									KCNE4		TNNI3						LAMA4	TMEM216		FLNA
DFNB31	CUL4B	PALB2	SDH		MTHFR								PRX									KCNE5		TNNT2						LBR	LCA5		FMR1
DFNB59	CUL7	MLH1			NQO1								RAB7A									KCNJ11		TPM1						LDLR	C20ORF7		FTSJ1
DIAPH1	EFEMP2	BRCA2			PROC								SBF2									KCNJ3		TTN						MGP	MSH2, MSH6		GDI1
DPH3	EFNB1	JAK3			MCFD2								SH3TC2									KCNJ6		VCL						MID1	BCKDHB		GJB1/CMTX1
DSPP	EP300	MSH6			THBD								TRPV4									KCNJ8								MLL2	MCOLN1		GK
DVL1	FBLN5	MSH2											YARS									KCNQ2								MYH11	NEB		GRIA3
DVL2	FGD1	PDGFRB																				KCNQ3								MYLK2	SPMD1		HCCS
DVL3	FGFR3	EGFR																				KCNQ4								NEXN	DCXR		HPRT
ESPN	FKBP10	RAD51C																				RANGRF								NKX2-6	ABCC8		HSD17B10
ESPNL	FLNA	BRIP1																				RYR2								NOTCH1	PHGDH		HUWE1
ESRRB	FLNB	SEPTIN9																				SCN1A								NOTCH2	D15S63		IDS
EYA1	FMR1	CASP8																				SCN1B								NPHP3	DHDDS		IGBP1
EYA4	GALNS	CHEK2																				SCN2A								NPHP4	MAK		IL1RAPL1
FAT4	HRAS	KRAS																				SERC2								NSD1	HEXA		IQSEC2
FGF3	IFT122	MRE11																												PCSK9	PCDH15		JARID1C
FMNL1	INPP5K	MUTYH																												RAI1	CLRN1		KDM5C
FMNL2	KCNJ2	NBH																												RBM10	FCMD		KIAA2022
FMNL3	LEPRE1	NQO2																												RYR2	FAM161A		KLF8
FZD3	LRP5	PHB																												SALL4	Factor XI gene		L1CAM
FZD6	LTBP2	PMS1																												SH3PXD2B	HBA		LAMP2
GATA3	LTBP4	PPM1D																												SLC2A10	BRCA1, BRCA2		MAGT1
GIPC3	MED12	RAD51A																												STRA6	MEFV		MBTPS2
GJA1	MMP3	RAD54L																												TBX20	CFTR		MECP2
GJB2	MYO1C	RB1CC1																												TBX3	HFE		MED12
GJB3	NPR2	SLC22A1L																												TFAP2B	MTHFR		MED12/HOPA
GJB6	OBSL1	STK11																												TMEM43	PABP2		MID1
GPR98	OCRL	TSG101																												VEGF	G6PD gene		MTM1
GPSM2	OPHN1	XRCC2																												ZEB2	FANCA		NDP
GRHL2	OTX2																														AIRE		NDUFA1
GRXCR1	PITPNA																														CYP11B2		NHS
GSTP1	PITX2																														MRP2		NLGN3
HGF	PLOD1																														GNE		NLGN4X
ILDR1	PORCN																														DSG4		NSDHL
INVS	PPIB																														LAL		NXF5
JAG1	PRPF8																														RAPSN		OCRL
KCNE1	PYCR1																														BCHE		OFD1
KCNQ1	RAB3GAP2																														FVII		OPHN1
KCNQ4	RET																														LMAN1		OTC
LHFPL5	RILP																														OPA3		PAK3
LOXHD1	RMRP																														ITGA3B		PCDH19L
LRTOMT	SCARF1																														DSG4		PDHA1
MARVELD2	SCCA1																														HEXA		PGK1
MIR183	SEC23A																														SepSecS		PHF6
MIR96	SERPINB4																														Usherin		PHF6PHF8
MIRN96	SLC26A2																														CNGA3		PHF8
MSRB3	SLC2A10																														MED17		PLP1
MTRNR1 (12S rRNA)	SLC39A13																														NDUFS6		PORCN
MTTS1 (tRNAser(UCN))	STARD8																														DYSF		PQBP1
MYH14	TAB2																														SLC7A9		PRPS1
MYH9	TGFBR1																														DYSF		PTCHD1
MYO15A	TGFBR2																														MLC1		RAB39B
MYO1A	TNXB																														PRNP		RPL10
MYO3A	UBR1																														CYP26		RPS6KA3
MYO6	VPS13B																														CYP11B1		RPS6KA3/RSK2
MYO7A	WDR35																														C7		SHROOM4
MYO7A	YIPF6																														CTNS		SIZN2
OPA1	YWHAE																														MRP2		SLC16A2
OTOA	ZDHHC9																														SEC23B		SLC6A8
OTOF	ZNF469																														FANCA		SLC9A6
OTOR																															AGL		SMC1A
OTOS																															DSG4		SMS
PAX3																															TYR		SOX3
PCDH15																															SepSecS		SRPX2
PDZD7																															EYS		SYN1
PJVK																															HEXA		SYP
POU3F4																															Usherin		TIMM8A
POU4F3																															ATM		TSPAN7
PRICKLE1																															RPE65		UBE2A
PRICKLE2																															PYGM		UPF3B
PRPS1																															LMAN1		ZDHHC15
PTK7																															ZNF469		ZDHHC9
PTPRQ																															TMRU		ZNF41
RDX																															HBA		ZNF674
ROCK1																															SAMD9		ZNF711
ROCK2																															PAH		ZNF81
ROR1																															CERKL
ROR2																															ARSA
RPGR
SDHD
SERGEF
SERPINB6
SIX1
SLC17A8
SLC26A4
SLC26A5
SLC4A11
STRC
TBX1
TBX6
TECTA
TFCP2L3
TIMM8A
TJP2
TMC1
TMIE
TMPRSS3
TPRN
TRIOBP
TRMU
USH1C
USH1G
USH2A
VANGL1
VANGL2
WFS1
WHRN
WNT11
WNT5A
WNT5B
CIB2
