# Supplementary material for: Development of a Targeted Multi-Disorder High-Throughput Sequencing Assay for the Effective Identification of Disease-Causing Variants
Source: PLoS One. 2015 Jul 27;10(7):e0133742. doi: 10.1371/journal.pone.0133742 (PMC4516357; doi:10.1371/journal.pone.0133742)
Supplement: S3 Table — (XLSX) [file pone.0133742.s004.xlsx]

## Sheet: Supplementary Table S3
Supplementary Table S3. Regions excluded from panel and reason.
Chr.	Start	End	Gene	Associated Panel	Reason for missing baits
1	6500313	6500500	ESPN	HEARING LOSS	Duplications cover this area
1	6517243	6517323	ESPN	HEARING LOSS	Duplications cover this area
1	26128506	26128608	SEPN1	MUSCULAR DYSTROPHY	SINE's in the area
1	120539619	120539955	NOTCH2	HEART	Duplication covers this area
1	120547951	120548211	NOTCH2	HEART	Duplication covers this area
1	120572528	120572610	NOTCH2	HEART	Duplication covers this area
1	155204985	155205102	GBA	JEWISH MUTATION; GAUCHER	Duplication covers this area
1	155208307	155208441	GBA	JEWISH MUTATION; GAUCHER	Duplication covers this area
1	155210420	155210508	GBA	JEWISH MUTATION; GAUCHER	Duplication covers this area
2	47137918	47138012	MCFD2	BLOOD DISORDERS	SINE's in the area and 1 LTR
2	106006563	106006684	FHL2	HEART	SINE's and LINE"s in the area
2	131277835	131279080	CFC1B	CHD	Duplication covers this area
2	131279385	131279435	CFC1B	CHD	Duplication covers this area
2	131280362	131280477	CFC1B	CHD	Duplication covers this area
2	131280741	131280851	CFC1B	CHD	Duplication covers this area
2	131285268	131286583	CFC1B	CHD	Duplication covers this area
2	131349334	131350649	CFC1,CFC1B	CHD	Duplication covers this area
2	131355066	131355176	CFC1,CFC1B	CHD	Duplication covers this area
2	131355440	131355555	CFC1,CFC1B	CHD	Duplication covers this area
2	131356482	131356532	CFC1,CFC1B	CHD	Duplication covers this area
2	131356837	131358082	CFC1,CFC1B	CHD	Duplication covers this area
2	152353454	152353547	NEB	Jewish genetic disorders	Duplication covers this area
2	152354139	152354232	NEB	Jewish genetic disorders	Duplication covers this area
2	152435851	152436163	NEB	Jewish genetic disorders	Duplication covers this area
2	152437310	152437418	NEB	Jewish genetic disorders	Duplication covers this area
2	152437996	152438101	NEB	Jewish genetic disorders	Duplication covers this area
2	152438977	152439181	NEB	Jewish genetic disorders	Duplication covers this area
2	152439968	152440280	NEB	Jewish genetic disorders	Duplication covers this area
2	152442020	152442128	NEB	Jewish genetic disorders	Duplication covers this area
2	152442918	152443023	NEB	Jewish genetic disorders	Duplication covers this area
2	152443887	152444091	NEB	Jewish genetic disorders	Duplication covers this area
2	152446402	152446714	NEB	Jewish genetic disorders	Duplication covers this area
2	152447861	152447969	NEB	Jewish genetic disorders	Duplication covers this area
2	152448547	152448652	NEB	Jewish genetic disorders	Duplication covers this area
2	152449529	152449733	NEB	Jewish genetic disorders	Duplication covers this area
2	152450520	152450832	NEB	Jewish genetic disorders	Duplication covers this area
2	152452573	152452681	NEB	Jewish genetic disorders	Duplication covers this area
2	152453471	152453576	NEB	Jewish genetic disorders	Duplication covers this area
2	152454440	152454644	NEB	Jewish genetic disorders	Duplication covers this area
2	152456955	152457267	NEB	Jewish genetic disorders	Duplication covers this area
2	152458414	152458522	NEB	Jewish genetic disorders	Duplication covers this area
2	152459100	152459205	NEB	Jewish genetic disorders	Duplication covers this area
2	152460082	152460286	NEB	Jewish genetic disorders	Duplication covers this area
2	152461073	152461385	NEB	Jewish genetic disorders	Duplication covers this area
2	152463119	152463227	NEB	Jewish genetic disorders	Duplication covers this area
2	152464017	152464122	NEB	Jewish genetic disorders	Duplication covers this area
2	152464986	152465190	NEB	Jewish genetic disorders	Duplication covers this area
2	166165861	166165953	SCN2A	ARRHYTHMIA	Unknown
2	179516990	179517074	TTN	DCM	Some small dups and SINE's, LINE's
2	179517184	179517268	TTN	DCM	Some small dups and SINE's, LINE's
2	179523731	179523815	TTN	DCM	Some small dups and SINE's, LINE's
2	179523898	179523982	TTN	DCM	Some small dups and SINE's, LINE's
2	179527692	179527782	TTN	DCM	Some small dups and SINE's, LINE's
3	129200372	129200537	IFT122	COLLAGENOPATHIES	Duplication covers this area
3	129202327	129202525	IFT122	COLLAGENOPATHIES	Duplication covers this area
3	129207099	129207240	IFT122	COLLAGENOPATHIES	Duplication covers this area
3	129234330	129234442	IFT122	COLLAGENOPATHIES	Duplication covers this area
3	178935997	178936122	PIK3CA	BREAST CANCER	Duplication covers this area
3	178937358	178937523	PIK3CA	BREAST CANCER	Duplication covers this area
3	178937736	178937840	PIK3CA	BREAST CANCER	Duplication covers this area
3	178938773	178938945	PIK3CA	BREAST CANCER	Duplication covers this area
5	228299	228448	SDHA	ENDOCRINE CANCER	Duplication covers this area
5	233591	233760	SDHA	ENDOCRINE CANCER	Duplication covers this area
5	236542	236714	SDHA	ENDOCRINE CANCER	Duplication covers this area
5	240472	240591	SDHA	ENDOCRINE CANCER	Duplication covers this area
5	251106	251218	SDHA	ENDOCRINE CANCER	Duplication covers this area
5	254507	254621	SDHA	ENDOCRINE CANCER	Duplication covers this area
5	140915620	140915629	DIAPH1	HEARING LOSS/USHER SYNDROME	SINE's and LINE"s in the area; only 2 exons of isoforms aren't covered
5	161529559	161529679	GABRG2	ARRHYTHMIA	SINE; only 1 exon not covered
6	31973764	31973854	CYP21A2	JEWISH MUTATION	Unclear mapping
6	31974396	31974498	CYP21A2	JEWISH MUTATION	Unclear mapping
6	31977741	31977874	TNXA	JEWISH MUTATION	Unclear mapping
6	31977993	31978124	TNXA	JEWISH MUTATION	Unclear mapping
6	31978217	31978361	TNXA	JEWISH MUTATION	Unclear mapping
6	31978479	31978600	TNXA	JEWISH MUTATION	Unclear mapping
6	31978929	31979052	TNXA	JEWISH MUTATION	Unclear mapping
6	31979303	31979639	TNXA	JEWISH MUTATION	Unclear mapping
6	32006498	32006588	CYP21A2	JEWISH MUTATION	Unclear mapping
6	32007132	32007234	CYP21A2	JEWISH MUTATION	Unclear mapping
6	32010475	32010608	TNXB	JEWISH MUTATION	Unclear mapping
6	32010727	32010858	TNXB	JEWISH MUTATION	Unclear mapping
6	32010951	32011095	TNXB	JEWISH MUTATION	Unclear mapping
6	32011213	32011333	TNXB	JEWISH MUTATION	Unclear mapping
6	32011783	32011906	TNXB	JEWISH MUTATION	Unclear mapping
6	32012157	32012493	TNXB	JEWISH MUTATION	Unclear mapping
6	149656694	149656787	TAB2	COLLAGENOPATHIES	SINE; only 1 exon not covered
7	117188694	117188877	CFTR	JEWISH MUTATION; CYSTIC FIBROSIS	SINE; only 1 exon not covered
7	151882642	151882716	MLL3	BREAST CANCER	Duplications cover this area
7	151904384	151904513	MLL3	BREAST CANCER	Duplications cover this area
7	151917607	151917820	MLL3	BREAST CANCER	Duplications cover this area
7	151919085	151919151	MLL3	BREAST CANCER	Duplications cover this area
7	151919657	151919767	MLL3	BREAST CANCER	Duplications cover this area
7	151921099	151921264	MLL3	BREAST CANCER	Duplications cover this area
7	151921519	151921701	MLL3	BREAST CANCER	Duplications cover this area
7	151927007	151927112	MLL3	BREAST CANCER	Duplications cover this area
7	151927304	151927406	MLL3	BREAST CANCER	Duplications cover this area
7	151932901	151933018	MLL3	BREAST CANCER	Duplications cover this area
7	151935791	151935911	MLL3	BREAST CANCER	Duplications cover this area
7	151962122	151962294	MLL3	BREAST CANCER	Duplications cover this area
7	151970789	151970952	MLL3	BREAST CANCER	Duplications cover this area
8	143956649	143956728	CYP11B1	JEWISH MUTATION;	Duplications cover this area
8	143958097	143958301	CYP11B1	JEWISH MUTATION;	Duplications cover this area
8	143994222	143994301	CYP11B2	JEWISH MUTATION;	Duplications cover this area
8	143996120	143996324	CYP11B2	JEWISH MUTATION;	Duplications cover this area
9	75192817	75192939	TMC1	HEARING LOSS/USHER SYNDROME	SINE's and LINE"s in the area
10	89720650	89720875	PTEN	BREAST CANCER	Small duplication towards end
11	5270597	5270820	HBG1	BLOOD DISORDER	Duplication covers this area
11	5275521	5275744	HBG2	BLOOD DISORDER	Duplication covers this area
11	89017940	89018122	TYR	JEWISH MUTATION	Duplication at end
11	95615537	95615660	MTMR2	CHARCOT-MARIE TOOTH DISEASE	A few SINE's
11	102713161	102713310	MMP3	COLLAGENOPATHIES	Unknown
12	2794901	2795008	CACNA1C	LONG QT	Duplication covers this area
12	2795331	2795435	CACNA1C	LONG QT	Duplication covers this area
14	23859265	23859655	MYH6	DCM	Unclear mapping
14	23866171	23866289	MYH6	DCM	Unclear mapping
14	23889053	23889443	MYH7	DCM	Unclear mapping
14	23895172	23895290	MYH7	DCM	Unclear mapping
15	40994003	40994124	RAD51	BREAST CANCER	SINE; only 1 exon not covered
15	43892157	43892305	STRC	HEARING LOSS/USHER SYNDROME	Duplication covers this area
15	43892393	43892491	STRC	HEARING LOSS/USHER SYNDROME	Duplication covers this area
15	43892731	43892880	STRC	HEARING LOSS/USHER SYNDROME	Duplication covers this area
15	43893069	43893212	STRC	HEARING LOSS/USHER SYNDROME	Duplication covers this area
15	43896193	43896350	STRC	HEARING LOSS/USHER SYNDROME	Duplication covers this area
15	43896558	43896649	STRC	HEARING LOSS/USHER SYNDROME	Duplication covers this area
15	43896847	43897044	STRC	HEARING LOSS/USHER SYNDROME	Duplication covers this area
15	43897461	43897597	STRC	HEARING LOSS/USHER SYNDROME	Duplication covers this area
15	43900060	43900173	STRC	HEARING LOSS/USHER SYNDROME	Duplication covers this area
15	43900277	43900401	STRC	HEARING LOSS/USHER SYNDROME	Duplication covers this area
15	43901473	43901532	STRC	HEARING LOSS/USHER SYNDROME	Duplication covers this area
15	43902509	43902635	STRC	HEARING LOSS/USHER SYNDROME	Duplication covers this area
15	43903116	43903182	STRC	HEARING LOSS/USHER SYNDROME	Duplication covers this area
15	43903345	43903513	STRC	HEARING LOSS/USHER SYNDROME	Duplication covers this area
15	43903696	43903735	STRC	HEARING LOSS/USHER SYNDROME	Duplication covers this area
15	43904039	43904222	STRC	HEARING LOSS/USHER SYNDROME	Duplication covers this area
15	43904574	43904707	STRC	HEARING LOSS/USHER SYNDROME	Duplication covers this area
15	43904988	43905104	STRC	HEARING LOSS/USHER SYNDROME	Duplication covers this area
15	43905242	43905429	STRC	HEARING LOSS/USHER SYNDROME	Duplication covers this area
15	43906084	43906251	STRC	HEARING LOSS/USHER SYNDROME	Duplication covers this area
15	43906393	43906510	STRC	HEARING LOSS/USHER SYNDROME	Duplication covers this area
15	43906611	43906674	STRC	HEARING LOSS/USHER SYNDROME	Duplication covers this area
15	43907630	43908888	STRC	HEARING LOSS/USHER SYNDROME	Duplication covers this area
15	43909655	43909680	STRC	HEARING LOSS/USHER SYNDROME	Duplication covers this area
15	43909768	43910554	STRC	HEARING LOSS/USHER SYNDROME	Duplication covers this area
16	203890	204095	HBZ	BLOOD DISORDERS	Duplication covers this area
16	223123	223328	HBA2	BLOOD DISORDERS	Duplication covers this area
16	226927	227132	HBA1	BLOOD DISORDERS	Duplication covers this area
16	11645562	11645660	LITAF	CHARCOT-MARIE TOOTH DISEASE	SINE; only 1 exon not covered
16	21742157	21742251	OTOA	HEARING LOSS	Duplication covers this area
16	21752041	21752229	OTOA	HEARING LOSS	Duplication covers this area
16	21756201	21756357	OTOA	HEARING LOSS	Duplication covers this area
16	21763255	21763398	OTOA	HEARING LOSS	Duplication covers this area
16	21763689	21763826	OTOA	HEARING LOSS	Duplication covers this area
16	21764347	21764445	OTOA	HEARING LOSS	Duplication covers this area
16	21768402	21768598	OTOA	HEARING LOSS	Duplication covers this area
16	21771790	21773050	OTOA	HEARING LOSS	Duplication covers this area
17	1265195	1265302	YWHAE	COLLAGENOPATHIES	SINE's in area but not in the area without bait
17	29541468	29541603	NF1	NEUROFIBROMATSIS	Dups, SINE's, LINE's
17	29554235	29554309	NF1	NEUROFIBROMATSIS	Dups, SINE's, LINE's
17	29557859	29557943	NF1	NEUROFIBROMATSIS	Dups, SINE's, LINE's
17	41231350	41231416	BRCA1	BREAST CANCER	SINE's and LINE"s in the area; only 1 exons wasn't covered
18	18533538	18533746	ROCK1	HEARING LOSS	Duplication covers this area
18	18535127	18535206	ROCK1	HEARING LOSS	Duplication covers this area
18	61308107	61308225	SERPINB4	COLLAGENOPATHIES	Duplication covers this area
18	61310394	61310451	SERPINB4	COLLAGENOPATHIES	Duplication covers this area
18	61311442	61312502	SERPINB4	COLLAGENOPATHIES	Duplication covers this area
19	5648999	5649510	SAFB		No reason
22	29082730	29083974	CHEK2	BREAST CANCER	Duplication covers this area
22	29085122	29085203	CHEK2	BREAST CANCER	Duplication covers this area
22	29090019	29090105	CHEK2	BREAST CANCER	Duplication covers this area
22	29091114	29091230	CHEK2	BREAST CANCER	Duplication covers this area
22	29126407	29126536	CHEK2	BREAST CANCER	SINE's and LINE"s in the area
22	36649883	36650037	APOL1	FOCAL SEGMENTAL GLOMERULOSCLEORIS	SINE's in area but not in the area without bait
22	36650943	36651045	APOL1	FOCAL SEGMENTAL GLOMERULOSCLEORIS	Duplication at end
X	19364627	19364741	PDHA1	X LINKED MENTAL RETARDATION	SINE
X	30737535	30737632	GK	X LINKED MENTAL RETARDATION	Duplication at end; Bait at 5' shold be covered fully
X	46388217	46388344	ZNF674	X LINKED MENTAL RETARDATION	SINE at 5' end; Bait in exons 2 and 3 should be covered
X	101092753	101092812	NXF5	X LINKED MENTAL RETARDATION	Duplication covers this area
X	101093171	101093227	NXF5	X LINKED MENTAL RETARDATION	Duplication covers this area
X	101093313	101093382	NXF5	X LINKED MENTAL RETARDATION	Duplication covers this area
X	101093761	101093798	NXF5	X LINKED MENTAL RETARDATION	Duplication covers this area
X	101095470	101095580	NXF5	X LINKED MENTAL RETARDATION	Duplication covers this area
X	101095759	101095867	NXF5	X LINKED MENTAL RETARDATION	Duplication covers this area
X	101095987	101096076	NXF5	X LINKED MENTAL RETARDATION	Duplication covers this area
X	101096232	101096302	NXF5	X LINKED MENTAL RETARDATION	Duplication covers this area
X	101096861	101096945	NXF5	X LINKED MENTAL RETARDATION	Duplication covers this area
X	138072669	138072779	FGF13	ARRHYTHMIA	Simple repeat
X	148584841	148585019	IDS	X LINKED MENTAL RETARDATION	Dups, SINE's, LINE's
X	153006027	153006173	ABCD1	X LINKED MENTAL RETARDATION	No reason for 5' missing baits; end has a duplication
X	153008440	153008525	ABCD1	X LINKED MENTAL RETARDATION	No reason for 5' missing baits; end has a duplication
X	153008674	153008800	ABCD1	X LINKED MENTAL RETARDATION	No reason for 5' missing baits; end has a duplication
X	154114408	154115577	F8,F8A1,F8A2,F8A3	COLLAGENOPATHIES	Duplication covers this area
