# Supplementary material for: Development of a Targeted Multi-Disorder High-Throughput Sequencing Assay for the Effective Identification of Disease-Causing Variants
Source: PLoS One. 2015 Jul 27;10(7):e0133742. doi: 10.1371/journal.pone.0133742 (PMC4516357; doi:10.1371/journal.pone.0133742)
Supplement: S4 Table — (XLSX) [file pone.0133742.s005.xlsx]

## Sheet: Supplementary Table S4
Supplementary Table S4. List of variants used for Sanger sequencing validation and results
Patient	Chr	Positon	Mutation/s	Gene	Confirmation
Multiple Congenital Anomalies Cohort
TG33.001	Chr 2	223158834	PAX3:NM_000438:exon4:c.C638A:p.S213X	PAX3	Yes (het)
	Chr X	46359984	NM_001146291.1 c.1022T>C, p.Ile341Thr	ZNF674	Yes (het)
	Chr 7	117267779	NM_000492.3:c.3672T>A	CFTR	Yes (het)
TG90.001&002	chr15	48766811	exon33:c.G4001A:p.G1334D	FBN1	Yes
TG251	Chr X	5821330	NM_020742.2:c.1388del, p.Tyr463Serfs*18	NLGN4X	Yes
	Chr X	69354501	NM_001551.2:c.317G>A	IGBP1	Yes
TG274.001	Chr 11	66282079	BBS1:NM_024649:exon4:c.A362G:p.Y121C,	BBS1	Yes (Hom)
	Chr 1	179533893	NPHS2:NM_014625:exon2:c.C310T:p.L104F,	NPHS2	Yes
	Chr 7	83037784	SEMA3E:NM_012431:exon6:c.A570T:p.G190G,SEMA3E:NM_001178129:exon6:c.A390T:p.G130G,	SEMA3E	Yes (het)
	Chr 7	117230454	CFTR:NM_000492:exon13:c.G1727C:p.G576A,	CFTR	Yes (het)
	Chr 7	117232223	CFTR:NM_000492:exon14:c.C2002T:p.R668C,	CFTR	Yes (het)
TG290.001	CHR X	38545416	NM_152594.2:c.30C>A, p.Asn10Lys	SPRED1	Yes
	CHR X	6069207	NLGN4X:NM_181332:exon2:c.C301T:p.R101X,NLGN4X:NM_020742:exon2:c.C301T:p.R101X,	NLGN4X	Yes
TG292	Chr X	101092588	NM_032946.2:c.958C>T ( p.Arg320*)	NXF5	Yes
Cardiomyopathies and Arrhythmia Cohort
CMB1	chr10	88446830	LDB3:NM_001080114:exon5:c.G349A:p.D117N,LDB3:NM_001171610:exon6:c.G694A:p.D232N,LDB3:NM_001171611:exon5:c.G694A:p.D232N,LDB3:NM_001080116:exon5:c.G349A:p.D117N,	LDB3	Yes (het)
RB1	chr1	116310964	CASQ2:NM_001232:exon1:c.C199T:p.Q67X,	CASQ2	Yes (het)
			CASQ2(NM_001232:exon5:c.532+1G>A)	CASQ2	Yes (het)
SS1	chr2	166243452	SCN2A:NM_001040143:exon25:c.T4748C:p.I1583T,SCN2A:NM_001040142:exon26:c.T4748C:p.I1583T,SCN2A:NM_021007:exon26:c.T4748C:p.I1583T,	SCN2A	Yes (het)
JFM1	chr1	55524222	PCSK9:NM_174936:exon9:c.C1405T:p.R469W,	PCSK9	Yes (het)
TG471.001	chr3	38648281	SCN5A:NM_001099405:exon9:c.G1019A:p.R340Q,SCN5A:NM_001160160:exon9:c.G1019A:p.R340Q,SCN5A:NM_198056:exon9:c.G1019A:p.R340Q,SCN5A:NM_001160161:exon9:c.G1019A:p.R340Q,SCN5A:NM_001099404:exon9:c.G1019A:p.R340Q,SCN5A:NM_000335:exon9:c.G1019A:p.R340Q,	SCN5A	Yes (het)
	chr10	88441223	LDB3:NM_007078:exon4:c.G352A:p.V118M,LDB3:NM_001171610:exon5:c.G352A:p.V118M,LDB3:NM_001171611:exon4:c.G352A:p.V118M,LDB3:NM_001080115:exon4:c.G352A:p.V118M,	LDB3	Yes (het)
	chr7	91646406	AKAP9:NM_147185:exon42:c.C10382T:p.T3461M,AKAP9:NM_005751:exon42:c.C10406T:p.T3469M,	AKAP9	Yes (het)
	chr3	14176344	TMEM43:NM_024334:exon8:c.C658T:p.R220C,	TMEM43	Yes (het)
TG472.002	chr3	38640418	SCN5A:NM_001099405:exon13:c.G2014A:p.A672T,SCN5A:NM_001160160:exon13:c.G2014A:p.A672T,SCN5A:NM_198056:exon13:c.G2014A:p.A672T,SCN5A:NM_001160161:exon13:c.G2014A:p.A672T,SCN5A:NM_001099404:exon13:c.G2014A:p.A672T,SCN5A:NM_000335:exon13:c.G2014A:p.A672T,	SCN5A	Yes (het)
	chr10	75834513	VCL:NM_014000:exon6:c.T635C:p.F212S,VCL:NM_003373:exon6:c.T635C:p.F212S,	VCL	Yes (het)
	chr7	91646406	AKAP9:NM_147185:exon42:c.C10382T:p.T3461M,AKAP9:NM_005751:exon42:c.C10406T:p.T3469M,	AKAP9	Yes (het)
	chr10	88441223	LDB3:NM_007078:exon4:c.G352A:p.V118M,LDB3:NM_001171610:exon5:c.G352A:p.V118M,LDB3:NM_001171611:exon4:c.G352A:p.V118M,LDB3:NM_001080115:exon4:c.G352A:p.V118M,	LDB3	Yes (het)
