# Supplementary material for: Development of a Targeted Multi-Disorder High-Throughput Sequencing Assay for the Effective Identification of Disease-Causing Variants
Source: PLoS One. 2015 Jul 27;10(7):e0133742. doi: 10.1371/journal.pone.0133742 (PMC4516357; doi:10.1371/journal.pone.0133742)
Supplement: S5 Table — (XLSX) [file pone.0133742.s006.xlsx]

## Sheet: Supplementary Table S5
Supplementary Table S5. Mean depth as function of GC content.
POS	GC%	Mean Depth of all 25 Samples
chr4:1795559-1795770	0.820755	251.954
chr9:136223123-136223175	0.811321	616.846
chr6:70990706-70990742	0.810811	758.348
chr17:73749845-73750055	0.800948	562.57
chr22:19748427-19748803	0.793103	830.24
chr17:43319213-43319513	0.790698	869.102
chr22:34315982-34317416	0.787456	720.978
chr1:1284275-1285492	0.785714	2.7372
chr2:220417589-220417746	0.78481	89.6336
chr21:47412276-47412312	0.783784	568.495
chr21:47544798-47544834	0.783784	522.348
chr16:3929832-3931121	0.782946	145.346
chr7:150655146-150655590	0.782022	357.425
chr17:48265456-48265510	0.781818	596.574
chr17:1552705-1552799	0.778947	277.926
chr1:6508700-6509151	0.778761	0.2936
chr7:152132710-152134090	0.778421	181.411
chr14:31344261-31344309	0.77551	714.946
chrX:47434086-47434174	0.775281	481.601
chrX:47433400-47433989	0.774576	470.157
chr17:1546735-1547261	0.774194	587.826
chr9:137630319-137630361	0.767442	936.363
chr17:48276586-48276688	0.76699	511.316
chr19:41105973-41106083	0.765766	565.14
chr9:139440177-139441238	0.764595	787.454
chr17:48273674-48273728	0.763636	1008.93
chr21:47412077-47412131	0.763636	819.644
chr9:137657526-137657580	0.763636	529.802
chr9:137705828-137705882	0.763636	1203.33
chr9:137715261-137715315	0.763636	592.386
chr5:176559079-176560953	0.7632	276.899
chr12:48383543-48383588	0.76087	702.051
chr6:33141787-33141832	0.76087	503.17
chr9:137686927-137686972	0.76087	598.74
chrX:53713214-53713313	0.76	825.022
chr21:45714283-45714386	0.759615	1251.13
chr1:1274741-1274819	0.759494	6.8744
chrX:41782182-41783287	0.75859	816.061
chr18:19751068-19752240	0.757033	624.778
chr21:47419570-47419606	0.756757	709.912
chr21:47542409-47542445	0.756757	598.916
chr6:149638435-149639525	0.756187	54.966
chr7:150644693-150644966	0.755474	35.2292
chr22:19753424-19753525	0.754902	1270.88
chr4:1794038-1795192	0.754113	184.008
chr11:2465220-2466714	0.753846	1073.39
chrX:25031038-25031915	0.750569	204.46
chr10:64578300-64578407	0.75	403.232
chr19:41111634-41111737	0.75	774.528
chr21:47539701-47539764	0.75	1290.98
chrX:39956467-39957719	0.748603	63.5788
chr11:533276-533358	0.746988	0.5888
chr17:48267687-48267741	0.745455	724.99
chr9:137646118-137646172	0.745455	653.658
chr9:137693799-137693853	0.745455	916.432
chr9:137707421-137707475	0.745455	829.35
chr17:1552092-1552338	0.744939	418.348
chr6:33148740-33148782	0.744186	374.507
chrX:25025227-25025556	0.742424	634.176
chr20:62055529-62055559	0.741935	582.671
chr17:1552493-1552600	0.740741	758.741
chr21:47407523-47407568	0.73913	829.113
chr9:137655538-137655583	0.73913	818.11
chr17:18061035-18061214	0.738889	886.689
chr7:73477639-73477699	0.737705	436.283
chr19:18899400-18899559	0.7375	859.249
chr9:137642387-137642462	0.736842	1265.2
chr2:96930875-96931250	0.736702	577.481
chr19:18900750-18900923	0.735632	907.644
chr21:47538527-47538590	0.734375	800.023
chr21:47544564-47544627	0.734375	847.631
chr1:41248683-41250079	0.733715	139.584
chr21:45712184-45712284	0.732673	617.455
chr19:41115651-41115777	0.732283	995.87
chr19:18879294-18879603	0.732258	719.44
chr17:48276778-48276814	0.72973	198.61
chr7:73455545-73455581	0.72973	1295.02
chr21:47517032-47518087	0.729167	659.359
chr19:50713619-50714027	0.728606	1021.48
chr22:46777742-46777947	0.728155	732.328
chr11:6651229-6652094	0.727483	686.935
chr17:48270354-48270408	0.727273	220.833
chr2:189871662-189871716	0.727273	847.676
chr6:33133707-33133761	0.727273	883.307
chr6:33134289-33134343	0.727273	886.432
chr6:33138890-33138944	0.727273	111.756
chr6:33144768-33144822	0.727273	1020.86
chr6:33146849-33146903	0.727273	135.864
chr6:70961822-70961876	0.727273	211.244
chr6:70980016-70980070	0.727273	173.971
chr6:70992600-70992621	0.727273	710.614
chr9:137645695-137645749	0.727273	1106.2
chr9:137658845-137658899	0.727273	623.64
chr9:137709623-137709677	0.727273	1202.94
chr9:137710693-137710747	0.727273	942.468
chr3:48693572-48693798	0.726872	1156.4
chr2:11484121-11485711	0.725959	1001.05
chr9:137710501-137710609	0.724771	1251.93
chr19:41116437-41116563	0.724409	840.318
chr17:75303222-75303279	0.724138	772.172
chr6:33147207-33147264	0.724138	351.561
chr9:21970900-21971207	0.724026	425.969
chr19:13409357-13410167	0.723798	892.908
chr6:70991092-70991167	0.723684	1108.13
chrX:153606596-153607926	0.723516	18.9636
chrX:153626837-153626883	0.723404	0.1224
chr22:38379363-38379875	0.723197	368.087
chr1:112531369-112532777	0.722498	125.822
chr12:115111969-115112640	0.721726	1197.16
chr22:41487613-41489102	0.720805	330.846
chr17:43298291-43299620	0.720301	680.98
chr10:43600399-43600641	0.720165	1000.74
chr9:136150577-136151630	0.720114	956.155
chr17:48272927-48273026	0.72	292.782
chr3:184079204-184080391	0.719697	540.133
chrX:20284681-20285750	0.719626	140.837
chr21:47411923-47411986	0.71875	364.92
chr21:47412661-47412724	0.71875	650.169
chr21:47417613-47417676	0.71875	640.34
chr21:47418810-47418873	0.71875	590.965
chr21:47537787-47537850	0.71875	739.589
chr21:47540428-47540491	0.71875	589.483
chr19:1227591-1229434	0.718547	669.068
chr1:41289768-41289930	0.717791	22.2632
chr2:220417257-220417419	0.717791	424.471
chr19:13319569-13319823	0.717647	0.8472
chr2:39347476-39348604	0.717449	1042.27
chr12:48376875-48376920	0.717391	371.726
chr12:48389657-48389702	0.717391	801.901
chr17:48275521-48275566	0.717391	793.186
chr9:137688219-137688264	0.717391	1172.02
chr17:79995325-79995423	0.717172	624.497
chr5:176831810-176831915	0.716981	21.7296
chr20:62103520-62104993	0.715739	844.147
chr1:1277742-1277864	0.715447	14.942
chrX:152989322-152991621	0.715217	18.6884
chr15:38544051-38545418	0.714912	859.644
chr19:41111310-41111558	0.714859	1139.31
chr2:220422064-220422340	0.714801	313.665
chr11:535415-536550	0.714789	968.303
chr5:178770767-178771162	0.714646	206.905
chr1:201331237-201331243	0.714286	431.292
chr17:17627341-17627473	0.714286	1041.84
chr19:41118970-41119102	0.714286	1219.89
chr20:61992441-61993695	0.713944	710.241
chr19:35520591-35521764	0.713799	743.062
chr2:239037347-239037545	0.713568	300.918
chr14:105173246-105173388	0.713287	538.169
chr10:102778578-102778974	0.712846	1238.14
chr5:176830859-176831091	0.712446	392.743
chr22:50963870-50965868	0.712356	710.31
chr19:18856632-18856770	0.71223	459.629
chr19:7598408-7598539	0.712121	350.967
chr5:178564769-178564945	0.711864	146.582
chr21:47418034-47418085	0.711538	781.733
chr21:47542021-47542072	0.711538	1222.8
chr19:40914246-40914290	0.711111	704.262
chr7:150674925-150676402	0.711096	277.668
chr17:79479640-79480892	0.711093	660.665
chr15:48936802-48937147	0.710983	268.38
chr16:2129557-2129670	0.710526	816.3
chr5:176830254-176830398	0.710345	45.3432
chr5:178581049-178581193	0.710345	817.626
chr9:71835802-71836412	0.710311	686.796
chr8:133492393-133494004	0.710298	584.737
chr19:50779247-50779460	0.71028	982.359
chr14:105154942-105156076	0.710132	912.5
chr12:48379510-48379609	0.71	97.3176
chr17:48272592-48272691	0.71	644.102
chr11:47369201-47369231	0.709677	632.738
chr7:73450884-73450914	0.709677	514.781
chr12:48386660-48386714	0.709091	501.624
chr17:18046879-18046933	0.709091	920.284
chr17:48267903-48267957	0.709091	457.71
chr2:189852806-189852860	0.709091	951.414
chr21:47410686-47410740	0.709091	746.948
chr6:33134846-33134900	0.709091	341.586
chr6:33135040-33135094	0.709091	118.591
chr6:33145188-33145242	0.709091	59.5484
chr7:94038081-94038135	0.709091	191.338
chr7:94049544-94049598	0.709091	176.436
chr9:137650088-137650142	0.709091	261.671
chr9:137687107-137687161	0.709091	1040.27
chr9:137713942-137713996	0.709091	534.149
chr19:5661528-5661819	0.708904	9.5548
chr14:105261820-105263080	0.708168	1162.61
chr19:50784850-50785099	0.708	851.503
chr9:140093438-140096163	0.707997	1268.09
chr5:176831196-176831414	0.707763	275.015
chr5:1881921-1882173	0.70751	113.075
chr21:45713671-45713793	0.707317	795.003
chr5:178772190-178773431	0.706924	152.117
chr5:176831499-176831665	0.706587	219.924
chr1:6500685-6500868	0.706522	0.6404
chr6:33139489-33139597	0.706422	786.501
chr19:17953124-17953419	0.706081	788.625
chr4:6279177-6279414	0.705882	914.549
chr9:139417301-139417640	0.705882	699.07
chr16:2103342-2103453	0.705357	602.955
chr19:18899968-18900106	0.705036	532.37
chr2:128180609-128180747	0.705036	269.028
chr11:76890780-76890999	0.704545	720.992
chr6:33147495-33147582	0.704545	373.516
chr20:62039765-62039889	0.704	696.537
chr19:46269607-46270413	0.703841	908.399
chr3:49166677-49166757	0.703704	267.3
chr9:140086710-140086817	0.703704	950.663
chr1:6483847-6485309	0.703349	88.27
chr2:239010581-239010772	0.703125	242.854
chr21:47540974-47541037	0.703125	609.848
chr19:13323444-13323554	0.702703	896.117
chr2:238263541-238263577	0.702703	457.786
chr22:46782298-46782482	0.702703	669.156
chr8:134256597-134256633	0.702703	745.775
chr10:8100267-8100804	0.702602	624.88
chr22:19747080-19747200	0.702479	600.057
chr22:51065593-51065834	0.702479	971.863
chr19:13320125-13320312	0.702128	0.8316
chr7:94029507-94029600	0.702128	156.06
chr14:105179543-105179646	0.701923	1047.53
chr1:43814513-43814673	0.701863	10.6076
chr11:831951-833026	0.701673	1149.29
chr19:50783487-50783640	0.701299	1523.03
chr15:74489678-74489764	0.701149	743.694
chr4:1800980-1801250	0.701107	586.884
chrX:153582983-153583079	0.701031	48.174
chr15:63335904-63336030	0.700787	469.567
chr17:43318748-43319001	0.700787	828.938
chr3:55508364-55508657	0.70068	855.136
chr11:64525908-64525987	0.7	884.659
chr11:71816009-71816058	0.7	1156.98
chr19:5667056-5667175	0.7	964.434
chr6:50791119-50791578	0.7	0.06
chr19:10940802-10941054	0.699605	1061.84
chr19:41120220-41120352	0.699248	463.446
chr12:48391388-48391490	0.699029	865.246
chr6:32016139-32016427	0.698962	293.12
chr7:73477482-73477554	0.69863	324.861
chr17:1388987-1390051	0.698592	936.389
chr5:178551973-178552181	0.698565	303.8
chr1:5969211-5969273	0.698413	193.532
chr16:68772199-68772314	0.698276	1365.65
chr2:239033910-239034025	0.698276	297.477
chr7:153748776-153750148	0.697742	140.547
chr19:4099198-4099412	0.697674	744.377
chr11:68201069-68201306	0.697479	1019.09
chr16:2121784-2121935	0.697368	712.617
chr11:47434950-47435058	0.697248	643.848
chr12:48374336-48374444	0.697248	919.707
chr12:48376284-48376392	0.697248	1019.9
chr12:48380118-48380226	0.697248	710.935
chr17:48265890-48265998	0.697248	747.982
chr9:137676834-137676942	0.697248	862.292
chr9:137698034-137698142	0.697248	1210.25
chr9:137701028-137701136	0.697248	588.186
chr9:137703337-137703445	0.697248	552.117
chr9:137704450-137704558	0.697248	781.934
chr19:36335004-36335145	0.697183	960.777
chr1:6027358-6027423	0.69697	330.318
chr9:139418168-139418431	0.69697	1251.42
chr7:150644415-150644602	0.696809	376.147
chr19:1226452-1226662	0.696682	910.323
chr1:201333425-201333503	0.696203	102.89
chr17:18054149-18054227	0.696203	674.539
chr11:47372052-47372166	0.695652	975.85
chr17:7132906-7132997	0.695652	963.67
chr21:47536683-47536728	0.695652	821.672
chr6:33144957-33145002	0.695652	319.485
chr6:33145438-33145483	0.695652	119.976
chr8:11565364-11566437	0.695531	469.306
chr10:73155690-73157075	0.695527	338.022
chr4:6293643-6293724	0.695122	729.787
chr12:2161415-2162777	0.694791	853.507
chr10:88466287-88466476	0.694737	537.478
chr22:46760408-46760633	0.69469	995.171
chr12:2797612-2797945	0.694611	303.289
chr2:220434942-220437268	0.694456	113.596
chr17:39977198-39977341	0.694444	968.691
chr21:45706860-45707016	0.694268	788.772
chr16:230664-230869	0.694175	169.443
chr19:41128305-41128572	0.69403	1000.95
chr10:88469661-88469807	0.693878	826.883
chr19:18854917-18854965	0.693878	935.902
chr10:88441192-88441560	0.693767	424.448
chr17:75368271-75369634	0.693548	1073.2
chrX:153130542-153130665	0.693548	101.506
chr3:184070524-184070598	0.693333	505.603
chr2:239036262-239036375	0.692982	272.934
chr1:1277046-1277185	0.692857	132.681
chr9:139399124-139399556	0.692841	912.73
chr1:6517420-6517432	0.692308	610.748
chr17:79994734-79994889	0.692308	737.626
chr19:10919244-10919256	0.692308	878.351
chrX:153128822-153128834	0.692308	113.495
chr10:112403154-112404403	0.692	1014.89
chr1:55521665-55521862	0.691919	26.4032
chr1:109801053-109801701	0.691834	29.586
chr19:41115435-41115567	0.691729	597.234
chr19:55667568-55667700	0.691729	836.768
chr2:239013296-239013483	0.691489	221.191
chr10:43571516-43572779	0.691456	397.595
chr13:113765003-113765164	0.691358	675.426
chrX:23351984-23353343	0.691176	1036.39
chr14:105173589-105174339	0.691079	495.195
chr12:48370884-48370938	0.690909	1200.72
chr12:48371382-48371436	0.690909	1485.2
chr12:48374697-48374751	0.690909	1260.34
chr17:48266102-48266156	0.690909	1498.26
chr17:48270000-48270054	0.690909	307.682
chr17:48273283-48273337	0.690909	226.843
chr2:189856394-189856448	0.690909	801.814
chr2:189872610-189872664	0.690909	943.92
chr21:47537313-47537367	0.690909	869.684
chr6:31978761-31978815	0.690909	1314.73
chr6:33135575-33135629	0.690909	378.265
chr6:33138102-33138156	0.690909	293.866
chr6:33141124-33141178	0.690909	1513.51
chr6:33141278-33141332	0.690909	978.405
chr6:33141649-33141703	0.690909	986.213
chr7:94037494-94037548	0.690909	250.56
chr7:94048809-94048863	0.690909	0.054
chr9:137660255-137660309	0.690909	378.394
chr9:137703184-137703238	0.690909	907.238
chr15:35086880-35087031	0.690789	958.826
chr16:88492878-88497057	0.69067	308.582
chr9:35791405-35793072	0.690647	745.637
chr7:107302083-107302250	0.690476	769.511
chr11:65640153-65641405	0.690343	836.152
chr19:36335220-36335361	0.690141	836.188
chr12:48381393-48381492	0.69	159.494
chr7:94039034-94039133	0.69	211.212
chr2:179315162-179316496	0.689888	306.572
chr20:3218189-3220887	0.689885	218.674
chr19:18901658-18901744	0.689655	443.981
chr22:38129304-38129419	0.689655	427.625
chr5:67510583-67511777	0.68954	321.22
chr6:32029173-32029497	0.689231	833.184
chr19:18870817-18871038	0.689189	567.025
chr9:137532651-137534142	0.689008	686.927
chr22:36681910-36681999	0.688889	74.0928
chr22:38153619-38154145	0.688805	400.033
chr19:18882251-18882356	0.688679	851.802
chr16:30102396-30102562	0.688623	321.808
chr15:73659826-73662605	0.688489	235.743
chr19:1220579-1220716	0.688406	764.773
chr19:41133609-41133762	0.688312	781.569
chr17:48272081-48272189	0.688073	416.502
chr6:33135202-33135310	0.688073	120.519
chr9:137694733-137694841	0.688073	893.592
chr14:75052556-75052821	0.68797	542.127
chr11:68207244-68207384	0.687943	1135.65
chr17:73751135-73751294	0.6875	600.72
chr19:17940916-17941027	0.6875	72.9204
chr19:50781339-50781546	0.6875	1513.29
chr2:238258789-238258852	0.6875	500.905
chr2:238261983-238262046	0.6875	492.255
chr21:47417334-47417397	0.6875	652.235
chr21:47541469-47541532	0.6875	774.196
chr9:139438475-139438554	0.6875	1405.96
chr3:38620824-38620986	0.687117	913.636
chr12:1748849-1749142	0.687075	634.43
chr19:17953835-17953981	0.687075	436.404
chr6:32063387-32065226	0.686957	923.778
chr1:109811731-109811912	0.686813	27.626
chr5:176829550-176829699	0.686667	292.803
chr3:183887793-183888009	0.686636	590.608
chr3:38640408-38640541	0.686567	236.874
chr11:68079107-68080273	0.686375	615.932
chr19:46271299-46273497	0.686221	644.025
chr6:32035437-32035761	0.686154	1008.87
chr19:41114389-41114509	0.68595	586.422
chr17:75276491-75277636	0.685864	636.282
chr1:1277432-1277536	0.685714	59.9212
chr17:73735752-73735786	0.685714	1124.75
chrX:53349614-53351522	0.685699	670.914
chr11:67351934-67352041	0.685185	731.942
chr12:48398019-48399285	0.685083	601.603
chr8:11607619-11607745	0.685039	753.688
chr19:50780013-50780158	0.684932	1369.83
chr17:18021895-18025723	0.684774	1145.9
chr18:19756915-19757082	0.684524	457.39
chr19:41117057-41117300	0.684426	1202.51
chr1:6500993-6501125	0.684211	15.3404
chr11:47353395-47353432	0.684211	967.129
chr11:47368177-47368195	0.684211	881.055
chr12:56094045-56094177	0.684211	1698.11
chr4:1803093-1803263	0.684211	165.336
chr6:33148034-33148109	0.684211	447.826
chr7:73477950-73478025	0.684211	601.452
chr19:36336269-36336442	0.683908	635.73
chr14:75078153-75080034	0.683847	72.3384
chr9:139396723-139396940	0.683486	637.376
chr6:32017046-32017364	0.683386	348.265
chr21:45704762-45706021	0.683333	439.534
chr14:105167693-105168093	0.683292	1329.3
chr1:6052303-6053533	0.683184	77.592
chr6:32023627-32023951	0.683077	1025.63
chr19:41106276-41107543	0.682965	681.242
chr19:39218585-39218666	0.682927	1327.53
chr19:50762400-50762522	0.682927	655.247
chrX:54012177-54012217	0.682927	794.397
chr11:32449501-32449604	0.682692	1012.72
chr6:32025834-32026167	0.682635	643.959
chr14:105258934-105259059	0.68254	760.394
chr19:17942482-17942607	0.68254	657.136
chr22:51064363-51064491	0.682171	517.338
chr19:45207287-45207566	0.682143	721.811
chr17:73751781-73751931	0.682119	1281.07
chr3:48689309-48689481	0.682081	441.6
chr19:36342358-36342574	0.682028	938.668
chr22:46929523-46934067	0.681848	178.252
chr19:50752243-50752396	0.681818	367.282
chr9:139405104-139405257	0.681818	856.37
chr9:140711890-140711977	0.681818	304.048
chr7:151329154-151330344	0.68178	1096.33
chr9:140512443-140513501	0.681775	861.412
chr2:220422544-220422832	0.681661	455.146
chr11:66297289-66297423	0.681481	571.161
chr8:106330146-106331209	0.681391	640.912
chr21:47538943-47539033	0.681319	491.009
chr6:33140065-33140155	0.681319	874.447
chr1:45797091-45797228	0.681159	150.654
chr1:5937152-5937358	0.681159	53.6468
chr16:88893109-88893246	0.681159	673.643
chr5:176830481-176830618	0.681159	383.802
chr17:79892528-79892621	0.680851	458.655
chr4:111555313-111555547	0.680851	813.308
chrX:49047889-49048220	0.680723	856.696
chr14:105177965-105178036	0.680556	725.496
chr2:26686831-26686974	0.680556	980.268
chr7:19156293-19158295	0.680479	553.59
chr6:33159935-33161245	0.680397	624.679
chr17:72919004-72920351	0.680267	262.046
chr11:47369407-47369456	0.68	904.267
chr12:48376630-48376729	0.68	183.022
chr12:48380860-48380959	0.68	893.628
chr16:15812171-15812295	0.68	14.2464
chr16:30098098-30098172	0.68	29.4724
chr17:48269148-48269247	0.68	618.434
chr17:48271303-48271402	0.68	575.124
chr17:73739793-73739942	0.68	703.753
chr19:40914064-40914163	0.68	1333.85
chr6:32020446-32020770	0.68	1016.49
chr6:70981767-70981791	0.68	667.999
chr6:32046809-32047142	0.679641	0.534
chr17:43324233-43325683	0.679531	1079.59
chr5:178549644-178549774	0.679389	68.9304
chr21:45712875-45713058	0.679348	697.72
chr19:17952197-17952355	0.679245	507.974
chr19:18899218-18899323	0.679245	528.595
chr2:220416250-220416520	0.678967	143.956
chr11:61196596-61197654	0.678942	735.177
chr12:48371792-48371900	0.678899	532.194
chr1:10269763-10270936	0.678876	141.78
chr19:1204797-1207202	0.67872	723.928
chr14:77786776-77788225	0.678621	959.186
chr17:73753280-73753391	0.678571	1042.66
chr2:241079478-241079505	0.678571	188.738
chr21:47410171-47410198	0.678571	707.083
chr20:10654097-10655694	0.678348	347.263
chr1:55518322-55518464	0.678322	49.4996
chr9:136223275-136224361	0.678013	845.921
chr10:102775392-102775568	0.677966	741.876
chr1:1273356-1273563	0.677885	10.9164
chr22:38161676-38161824	0.677852	1021.93
chr19:36322544-36322664	0.677686	746.343
chr16:2130165-2130378	0.67757	901.076
chr19:50789738-50789951	0.67757	662.177
chr14:74995185-74995401	0.677419	0.3788
chr3:9979698-9979790	0.677419	708.698
chr20:62036541-62038728	0.677331	501.612
chr16:221845-223006	0.677281	340.524
chr22:51065261-51065480	0.677273	1002.89
chr22:46762889-46763015	0.677165	1265.53
chr11:118023327-118024630	0.677147	862.618
chr14:75017766-75018053	0.677083	123.455
chr4:1807476-1807667	0.677083	504.902
chr2:26695999-26696162	0.676829	194.717
chr2:239025543-239025675	0.676692	300.511
chr9:139409934-139410168	0.676596	487.889
chr11:47357427-47357562	0.676471	677.69
chr14:105176424-105176525	0.676471	919.896
chr15:74490092-74490159	0.676471	1227.7
chr19:50775816-50775988	0.676301	730.118
chr22:38136901-38137039	0.676259	380.684
chr17:73736438-73736542	0.67619	433.783
chr21:47418311-47418347	0.675676	670.61
chr21:47422131-47422315	0.675676	1013.97
chr3:48688324-48688508	0.675676	980.095
chr6:70944496-70944643	0.675676	1091.08
chr19:36336909-36337096	0.675532	654.15
chr9:139400978-139401091	0.675439	619.975
chr17:1386154-1386353	0.675	722.286
chr14:105179781-105179943	0.674847	824.392
chr2:189916045-189916207	0.674847	1197.77
chr1:26125666-26126904	0.674738	123.641
chr19:55668417-55668502	0.674419	929.69
chr7:73458208-73458250	0.674419	386.722
chr7:73471001-73471043	0.674419	904.242
chr2:71801327-71801501	0.674286	145.754
chr20:32000101-32000232	0.674242	370.472
chr3:132440806-132442303	0.674232	1067.29
chrX:47038717-47038894	0.674157	477.075
chr17:48269340-48269385	0.673913	1211.22
chr21:47410291-47410336	0.673913	392.983
chr6:33141477-33141522	0.673913	1110.78
chr6:33146084-33146129	0.673913	113.5
chr7:94037647-94037692	0.673913	168.661
chrX:153590609-153590700	0.673913	312.936
chr22:38106433-38106573	0.673759	813.015
chr1:1275789-1275883	0.673684	45.7172
chr16:89836573-89836667	0.673684	498.579
chr5:149754179-149754374	0.673469	855.816
chr9:139395003-139395299	0.673401	981.624
chr3:48680168-48680317	0.673333	485.838
chr22:34046352-34046654	0.673267	160.042
chr17:73716515-73717692	0.673175	30.4056
chr7:150652483-150653917	0.673171	319.429
chr8:145698114-145700439	0.672829	641.867
chr11:64520990-64521154	0.672727	994.316
chr12:48373293-48373347	0.672727	1022.71
chr12:48373791-48373845	0.672727	1061.99
chr12:48375558-48375612	0.672727	577.572
chr12:48377465-48377519	0.672727	975.555
chr12:48383010-48383064	0.672727	1231.35
chr17:48267039-48267093	0.672727	1482.27
chr17:48270157-48270211	0.672727	149.673
chr17:48274540-48274594	0.672727	125.881
chr17:48275309-48275363	0.672727	243.156
chr20:62050971-62051025	0.672727	628.406
chr6:33136295-33136349	0.672727	798.608
chr6:33136731-33136785	0.672727	74.46
chr6:33137823-33137877	0.672727	151.272
chr6:33140836-33140890	0.672727	1419.97
chr6:33146696-33146750	0.672727	64.016
chr7:73480273-73480327	0.672727	251.134
chr7:94050320-94050374	0.672727	292.75
chr9:137653770-137653824	0.672727	613.464
chr9:137666704-137666758	0.672727	250.001
chr9:137697006-137697060	0.672727	387.166
chr2:71738936-71739051	0.672414	1484.55
chr9:137644434-137644491	0.672414	738.85
chr12:2788609-2788962	0.672316	578.434
chr16:88884414-88884532	0.672269	680.382
chr1:160385851-160385972	0.672131	136.925
chr17:1542099-1542220	0.672131	798.333
chr7:73462471-73462531	0.672131	1120.04
chr9:134394223-134394344	0.672131	854.492
chr9:139402406-139402591	0.672043	969.009
chr16:88923165-88924374	0.671901	235.57
chr14:75022205-75022396	0.671875	562.466
chr16:21289402-21289657	0.671875	120.615
chr21:47414080-47414143	0.671875	572.018
chr4:1803561-1803752	0.671875	632.335
chr1:46661683-46661749	0.671642	584.295
chr13:113761158-113761224	0.671642	992.998
chr7:55229191-55229324	0.671642	779.55
chr7:73457432-73457498	0.671642	1207.61
chr9:139401756-139401889	0.671642	668.701
chr2:158731375-158733374	0.6715	347.272
chr2:220422905-220423181	0.67148	138.456
chr7:55240675-55240817	0.671329	90.9252
chr10:102771446-102771518	0.671233	938.063
chr19:41128854-41128926	0.671233	791.565
chr17:39913885-39914036	0.671053	986.629
chr5:171777366-171777593	0.671053	1044.56
chr9:140646782-140646860	0.670886	138.507
chr16:225678-226810	0.670786	263.914
chr11:118015771-118017184	0.670438	320.444
chr7:150643964-150644142	0.670391	132.403
chr22:38373873-38374142	0.67037	462.76
chr5:177031179-177031542	0.67033	442.827
chr17:75398140-75398785	0.670279	604.905
chr16:30097832-30098016	0.67027	108.45
chr14:105180539-105181193	0.670229	835.602
chr9:134388625-134388718	0.670213	210.306
chr9:137642635-137642728	0.670213	368.254
chr2:26698995-26699185	0.670157	815.705
chr11:47463374-47463473	0.67	943.384
chr2:189858959-189859058	0.67	849.294
chr2:189860417-189860516	0.67	796.355
chr11:47359240-47359345	0.669811	898.337
chr1:5967174-5967282	0.669725	140.178
chr12:48371102-48371210	0.669725	557.273
chr12:48372073-48372181	0.669725	435.209
chr17:48265236-48265344	0.669725	825.857
chr17:48267361-48267469	0.669725	1024.3
chr2:189915294-189915402	0.669725	792.57
chr6:33137159-33137267	0.669725	82.5264
chr6:33143350-33143458	0.669725	434.293
chr9:137711961-137712069	0.669725	798.971
chrX:153133254-153133365	0.669643	111.26
chr11:47433476-47433590	0.669565	720.931
chr1:109816057-109816292	0.669492	17.0536
chr3:48689869-48689986	0.669492	423.489
chr9:139405603-139405723	0.669421	547.063
chr22:19753911-19755855	0.669409	969.93
chr19:41112309-41112432	0.669355	954.044
chr19:50770133-50770265	0.669173	1206.21
chr2:71692831-71694063	0.6691	1009.19
chrX:73640084-73641902	0.669049	55.1648
chr12:48372379-48372541	0.668712	1021.6
chr16:2134228-2134716	0.668712	961.415
chr22:50502462-50502627	0.668675	1088.59
chr9:101866411-101867584	0.668654	588.992
chr19:5622045-5623405	0.668626	573.456
chr8:100874003-100874174	0.668605	840.288
chrX:47044840-47045029	0.668421	965.194
chr14:74971685-74971877	0.668394	713.684
chr19:41110940-41111132	0.668394	569.779
chr17:79892801-79893023	0.668161	1403.95
chrX:47030426-47030657	0.668103	1145.72
chr16:2096989-2098066	0.667904	178.338
chrX:153664258-153665645	0.667867	113.348
chr16:3304157-3304790	0.667192	846.308
chr3:48694130-48694781	0.667178	404.9
chr9:21994137-21995490	0.666913	498.208
chr1:10403289-10403345	0.666667	667.153
chr1:109815261-109815350	0.666667	265.314
chr1:1274961-1275029	0.666667	44.1664
chr1:201341272-201341283	0.666667	1415.6
chr1:41284176-41284352	0.666667	5.3944
chr11:76914104-76914262	0.666667	825.25
chr14:74994049-74994069	0.666667	332.325
chr16:2133695-2133817	0.666667	811.214
chr16:89811366-89811479	0.666667	181.364
chr17:18058627-18058746	0.666667	1260.19
chr17:18074951-18075085	0.666667	948.726
chr19:18876213-18876338	0.666667	309.569
chr19:36340137-36340265	0.666667	397.052
chr19:41105102-41105161	0.666667	1236.71
chr19:41123005-41123130	0.666667	730.005
chr2:241079685-241079861	0.666667	357.859
chr2:71783094-71783201	0.666667	1021.95
chr2:71894505-71894645	0.666667	897.113
chr20:62046255-62046479	0.666667	773.646
chr22:46761482-46761586	0.666667	963.463
chr3:49169923-49170096	0.666667	930.669
chr4:1806056-1806247	0.666667	541.563
chr4:1806550-1806696	0.666667	741.017
chr9:140728800-140728976	0.666667	426.714
chrX:53264964-53265014	0.666667	692.529
chr17:72915548-72916766	0.66612	516.47
chr22:38130405-38131449	0.666029	549.667
chr11:68153783-68154180	0.665829	527.14
chr22:46759892-46760148	0.66537	1163.45
chr10:73464667-73464887	0.665158	1038.55
chr17:79894623-79895968	0.664933	637.302
chr9:139399761-139400333	0.664921	864.454
chr6:32053526-32053895	0.664865	0.4212
chr1:55525158-55525336	0.664804	228.24
chr22:36692888-36693060	0.66474	1105.45
chr9:139396199-139396365	0.664671	638.549
chr17:1373468-1373628	0.664596	756.761
chr19:40909612-40909769	0.664557	885.006
chr19:13397316-13397780	0.664516	802.639
chr5:178699911-178700065	0.664516	499.544
chr1:45797837-45797982	0.664384	254.028
chr17:7133126-7133262	0.664234	1084.73
chr11:2591857-2591984	0.664062	828.909
chr3:48683174-48683301	0.664062	1239.79
chr10:102770028-102770640	0.663948	925.352
chr7:150671798-150672029	0.663793	8.5188
chr11:69633481-69635192	0.663551	646.262
chr12:2789528-2789741	0.663551	472.203
chr1:109810472-109810682	0.663507	49.5136
chr14:75018889-75019096	0.663462	406.542
chr7:82072680-82074031	0.663462	318.721
chr7:151573591-151575316	0.663384	979.97
chr17:43323871-43323971	0.663366	996.609
chrX:153594391-153594592	0.663366	343.358
chr13:20766921-20768114	0.663317	151.952
chr11:2593242-2593339	0.663265	888.604
chr2:26700283-26700374	0.663043	810.074
chr17:1373728-1373813	0.662791	625.106
chr3:58116467-58116635	0.662722	590.436
chr17:18047028-18047110	0.662651	929.571
chr17:73753023-73753188	0.662651	424.16
chr19:41113270-41113435	0.662651	556.896
chrX:53460668-53460833	0.662651	305.256
chr17:39967961-39969531	0.662635	505.23
chr12:2224389-2224711	0.662539	1086.2
chr17:39914966-39915122	0.66242	804.281
chr19:41132879-41133260	0.662304	652.63
chr19:41114125-41114275	0.662252	768.448
chrX:67943467-67943685	0.6621	186.264
chrX:48336836-48336906	0.661972	240.452
chrX:153593716-153593854	0.661871	412.05
chr14:23887418-23887615	0.661616	996.048
chr10:88476083-88476528	0.661435	787.556
chr19:35530700-35532353	0.661427	235.404
chr11:128760312-128761616	0.661303	1294.65
chr19:41119821-41119944	0.66129	855.878
chr11:76901064-76901184	0.661157	976.851
chr2:26696858-26696978	0.661157	338.036
chr11:17449835-17449952	0.661017	1116.97
chr3:48680399-48680516	0.661017	948.994
chr3:192125813-192127838	0.660908	210.17
chr1:109806699-109806987	0.6609	71.1428
chr19:13322916-13323030	0.66087	1079.83
chr2:98994149-98994263	0.66087	467.543
chr12:48369745-48369853	0.66055	646.402
chr12:48370594-48370702	0.66055	640.447
chr17:48264375-48264483	0.66055	1050.71
chr17:48268743-48268851	0.66055	587.02
chr6:33134496-33134604	0.66055	833.156
chr6:33139243-33139351	0.66055	877.03
chr1:6511892-6512156	0.660377	32.034
chr2:220416833-220416938	0.660377	142.754
chr8:134260117-134260169	0.660377	819.588
chr14:105174772-105174924	0.660131	844.839
chr22:38109216-38109418	0.660099	1485.37
chr17:3538761-3540125	0.660073	914.361
chr11:47371324-47371473	0.66	864.773
chr12:48378777-48378876	0.66	336.385
chr2:189927897-189927996	0.66	1619.47
chr11:17544330-17544473	0.659722	1087.11
chr2:71740369-71740462	0.659574	718.081
chr5:149516570-149516616	0.659574	690.523
chrX:25028376-25028422	0.659574	768.753
chr9:137696820-137696910	0.659341	1080.6
chr10:99361613-99361747	0.659259	788.05
chrX:54497015-54497193	0.659218	336.915
chrX:153599240-153599729	0.659184	25.3052
chr9:117240832-117241051	0.659091	776.724
chrX:48370976-48371107	0.659091	891.592
chr3:9974523-9976296	0.658963	1111.37
chr19:36339877-36340049	0.65896	963.631
chr15:74494495-74494623	0.658915	1086.83
chr22:46785186-46785396	0.658768	1051.51
chr4:1807081-1807203	0.658537	1000.39
chrX:153587851-153588014	0.658537	212.989
chr19:18898299-18898459	0.658385	1066.16
chr7:55220238-55220357	0.658333	1008.5
chrX:53225867-53226226	0.658333	199.242
chrX:48340984-48341182	0.658291	771.567
chr2:223161696-223161932	0.658228	372.502
chr9:94495403-94495718	0.658228	612.284
chr7:154667615-154667810	0.658163	196.58
chr21:45707399-45707474	0.657895	916.904
chr10:89622194-89624305	0.65767	1392.95
chr5:1879617-1879946	0.657576	271.422
chr22:46751340-46751485	0.657534	1052.39
chr7:73459551-73459623	0.657534	1337.11
chr6:32037903-32038191	0.657439	588.908
chr20:3209991-3210098	0.657407	898.354
chr17:39920964-39921068	0.657143	755.615
chr19:5667357-5667461	0.657143	1162.63
chr20:32031116-32032698	0.65698	548.512
chr1:109815787-109815958	0.656977	107.21
chr9:117168634-117169172	0.656772	300.067
chr11:47436327-47436460	0.656716	836.997
chr15:73616429-73616594	0.656627	257.015
chr19:17955042-17955239	0.656566	991.263
chr20:31997940-31998137	0.656566	296.565
chrX:153596008-153596106	0.656566	30.8172
chr11:32456245-32458081	0.656505	924.194
chr1:41303336-41303466	0.656489	217.135
chr17:48266737-48266899	0.656442	571.738
chr2:189868707-189868869	0.656442	494.755
chr7:73474215-73474377	0.656442	613.44
chr1:64516357-64516388	0.65625	1225.19
chr10:94834905-94835064	0.65625	1098.01
chr22:46774487-46774614	0.65625	682.259
chr6:70990514-70990577	0.65625	414.703
chr9:137630591-137630654	0.65625	725.182
chrX:153588357-153588955	0.656093	107.303
chr17:73752784-73752940	0.656051	375.867
chr22:36681703-36681827	0.656	669.7
chr7:73441426-73442599	0.655877	889.523
chrX:17705861-17706014	0.655844	324.398
chr1:55527047-55527229	0.655738	133.734
chr1:1269657-1271895	0.65565	109.116
chr14:74968143-74968293	0.655629	908.66
chr11:6650902-6651142	0.655602	1265.51
chr16:15813076-15813165	0.655556	34.0656
chr1:46660515-46660633	0.655462	248.61
chr14:77744736-77744851	0.655172	857.462
chr22:36680138-36680311	0.655172	1143.37
chr5:149772267-149772353	0.655172	410.192
chr7:73471969-73472026	0.655172	1158.56
chr8:134260957-134261014	0.655172	1020.55
chr20:3209157-3209353	0.654822	1252.8
chr1:109806232-109806399	0.654762	110.994
chr7:24745802-24745995	0.654639	63.436
chr12:48375125-48375179	0.654545	901.348
chr12:48379694-48379748	0.654545	128.65
chr12:48389037-48389091	0.654545	678.823
chr17:48264844-48264898	0.654545	983.788
chr17:48267219-48267273	0.654545	873.176
chr17:48271490-48271544	0.654545	731.705
chr2:189857612-189857666	0.654545	648.907
chr2:189860850-189860904	0.654545	711.253
chr2:189943241-189943295	0.654545	397.694
chr21:47408997-47409051	0.654545	849.482
chr21:47535785-47535839	0.654545	501.41
chr6:33136482-33136536	0.654545	404.773
chr6:33139826-33139880	0.654545	778.056
chr6:33145908-33145962	0.654545	218.736
chr6:33146211-33146265	0.654545	316.675
chr7:73462832-73462886	0.654545	1388.33
chr7:94034150-94034204	0.654545	201.856
chr7:94054921-94054975	0.654545	0.7052
chr9:137690253-137690307	0.654545	1120.68
chr9:137708871-137708925	0.654545	1230.49
chr14:76905683-76906093	0.654501	461.285
chr5:149754901-149755117	0.654378	424.956
chr11:46741251-46741412	0.654321	901.65
chr6:33133325-33133593	0.654275	1098.18
chr1:5934530-5934717	0.654255	159.111
chr2:71730343-71730449	0.654206	1106.74
chr17:39925220-39925459	0.654167	1571.5
chr1:26135070-26135280	0.654028	119.765
chr5:149754516-149754726	0.654028	1430.71
chrX:53284981-53285243	0.653992	665.52
chr2:128180492-128180517	0.653846	287.188
chr21:47406857-47406986	0.653846	866.39
chr10:43607546-43607672	0.653543	975.617
chr14:74975306-74975432	0.653543	889.962
chr14:74975940-74976066	0.653543	541.293
chr9:117228546-117228672	0.653543	448.712
chr3:48682467-48682642	0.653409	1429.55
chr6:43043028-43044305	0.653365	145.203
chr1:55524171-55524320	0.653333	196.955
chr21:47531892-47532491	0.653333	573.186
chr5:149749091-149749165	0.653333	1408.26
chr11:47463162-47463285	0.653226	874.326
chr22:38111769-38111941	0.653179	1056.97
chr8:38287199-38287466	0.652985	398.609
chr1:156106903-156107023	0.652893	249.12
chr11:76871208-76871328	0.652893	711.961
chr20:57876464-57876777	0.652866	744.268
chr2:71839770-71839936	0.652695	76.1248
chr1:45797332-45797521	0.652632	124.108
chr17:73752509-73752698	0.652632	553.476
chr9:140638353-140638542	0.652632	678.994
chr11:65637591-65637708	0.652542	884.039
chr2:26700039-26700156	0.652542	996.434
chrX:47040905-47041045	0.652482	565.508
chrX:54496448-54496890	0.65237	269.357
chr1:11853963-11854146	0.652174	181.777
chr1:45798245-45798359	0.652174	346.886
chr12:48387240-48387285	0.652174	834.604
chr12:49433217-49433400	0.652174	347.01
chr17:42152047-42152138	0.652174	1092.6
chr17:48273515-48273560	0.652174	208.439
chr2:189863399-189863444	0.652174	480.856
chr2:189943788-189943833	0.652174	197.168
chr2:239016431-239016614	0.652174	310.798
chr21:47535922-47535967	0.652174	1105.64
chr22:38165034-38165194	0.652174	0.8252
chr22:38165268-38165382	0.652174	0.7348
chr7:94033867-94033912	0.652174	205.743
chr9:137671947-137671992	0.652174	869.516
chrX:153593188-153593325	0.652174	133.428
chrX:48337004-48337095	0.652174	341.518
chr17:1543205-1543960	0.652116	628.097
chr22:46752738-46754237	0.652	989.705
chr1:5924397-5924577	0.651934	106.737
chr17:73738662-73738842	0.651934	1290.55
chr22:38155160-38155271	0.651786	90.7912
chr17:73753496-73754899	0.651709	1150.66
chr1:43817886-43817974	0.651685	509.548
chr3:9982533-9982710	0.651685	216.348
chr9:139402683-139402837	0.651613	1281.21
chr14:23858067-23858264	0.651515	392.039
chr17:79994259-79994324	0.651515	926.783
chr19:50753771-50753945	0.651429	990.125
chr9:140672333-140672507	0.651429	471.252
chr2:189868982-189869090	0.651376	977.042
chr2:189910525-189910633	0.651376	1379.12
chr6:33140306-33140414	0.651376	1022.21
chr9:137706642-137706750	0.651376	746.914
chr4:1804640-1804791	0.651316	473.328
chr17:17583786-17585107	0.651286	818.472
chr12:56096834-56096962	0.651163	1325.41
chr2:220282098-220283762	0.651051	270.077
chr5:1876540-1878906	0.651035	52.0208
chr11:47356592-47356760	0.650888	669.57
chr22:46776684-46776852	0.650888	1148.96
chr11:64577121-64577604	0.650826	1114.18
chr19:18857862-18857924	0.650794	459.328
chr19:47251283-47251345	0.650794	1113.69
chr11:68115314-68115711	0.650754	916.648
chr10:94834535-94834826	0.650685	997.691
chr4:6290713-6290858	0.650685	900.7
chr7:73470600-73470765	0.650602	492.648
chr16:30100263-30100531	0.650558	317.415
chr3:48677106-48677992	0.650507	419.323
chr17:73723484-73723586	0.650485	369.035
chr22:36701975-36702097	0.650407	450.487
chr3:183882054-183882176	0.650407	1054.52
chr19:50794143-50794305	0.650307	936.702
chr9:117166175-117166357	0.650273	502.252
chr9:139403321-139403523	0.650246	674.996
chr19:47248302-47249347	0.650096	1388.88
chrX:68047839-68049747	0.650079	141.174
chr11:2592554-2592633	0.65	913.434
chr16:15802659-15802698	0.65	6.1328
chr17:48271709-48271808	0.65	1036.67
chr2:189864010-189864109	0.65	445.508
chr2:189933511-189933610	0.65	391.026
chr6:90312747-90312846	0.65	679.098
chr6:90321990-90322089	0.65	260.47
chr7:94038633-94038732	0.65	247.95
chr7:94040367-94040466	0.65	163.395
chr7:94041895-94041994	0.65	192.599
chr17:68164675-68165842	0.649829	331.137
chr3:55521007-55522331	0.649811	1152.09
chr10:43601823-43602019	0.649746	847.206
chr11:76916506-76916662	0.649682	862.032
chr2:71788881-71789074	0.649485	951.033
chr19:45211132-45211459	0.64939	1364.78
chr16:89805885-89805961	0.649351	749.344
chr19:41131761-41131914	0.649351	889.386
chr19:17945891-17946024	0.649254	650.671
chr19:50771417-50771624	0.649038	1045.9
chr3:183884613-183884763	0.649007	414.94
chr6:33157096-33157246	0.649007	865.157
chr22:36718473-36718566	0.648936	771.147
chr7:73456943-73457036	0.648936	564.005
chr2:26703653-26703877	0.648889	372.427
chr8:143957127-143957294	0.64881	389.866
chr8:143994700-143994867	0.64881	563.39
chr14:23855136-23855340	0.64878	128.904
chr11:75905610-75905888	0.648746	647.066
chr1:156105691-156105912	0.648649	111.911
chr17:18055425-18055498	0.648649	1119.05
chr19:41129840-41129987	0.648649	1205.37
chr21:47421874-47421984	0.648649	748.122
chr22:46787529-46787713	0.648649	701.626
chr3:183882279-183882389	0.648649	724.029
chr6:33133947-33133983	0.648649	744.52
chr7:94028360-94028396	0.648649	33.6364
chr9:137714843-137714879	0.648649	1256.5
chr9:139401167-139401425	0.648649	595.043
chrX:53970566-53970676	0.648649	742.048
chr16:88497141-88508165	0.648526	982.748
chr1:6505723-6505995	0.648352	23.2884
chr7:73466079-73466169	0.648352	520.281
chr16:3820570-3820987	0.648325	0.4768
chr14:74972750-74972894	0.648276	978.007
chr6:32011525-32011669	0.648276	298.084
chr20:10653348-10653654	0.648208	29.6272
chr10:43614978-43615193	0.648148	925.838
chr17:73733618-73733725	0.648148	1109.07
chr6:76602246-76602407	0.648148	281.538
chr12:49433506-49435318	0.648097	363.429
chr11:64569985-64572288	0.648003	778.494
chrX:153596209-153596458	0.648	317.902
chr17:18077094-18077235	0.647887	838.805
chr19:50735186-50735327	0.647887	656.772
chr7:151478237-151478517	0.647687	700.874
chr5:56109899-56111882	0.647681	175.461
chr11:836250-836442	0.647668	867.948
chr11:64575362-64575571	0.647619	650.623
chr16:15810996-15811205	0.647619	136.867
chr16:88898405-88898509	0.647619	817.014
chr17:39925669-39925929	0.64751	1015.01
chr4:1808272-1808410	0.647482	34.4836
chr19:41105307-41105462	0.647436	823.66
chr19:45206618-45206963	0.647399	1034.97
chr22:19751677-19751849	0.647399	842.471
chr2:128180849-128180984	0.647059	449.956
chr2:238253823-238253856	0.647059	577.731
chr5:177035539-177035623	0.647059	33.362
chr7:73452036-73452069	0.647059	623.322
chrX:153641543-153641695	0.647059	14.7228
chrX:17392542-17394445	0.647059	432.897
chr22:46859603-46860242	0.646875	1067.45
chr6:43011185-43011368	0.646739	629.249
chr16:3299430-3299780	0.646724	819.219
chr6:43099753-43099902	0.646667	223.624
chr22:38141240-38142427	0.646465	1268.72
chr9:134394775-134394873	0.646465	385.96
chr3:49157546-49158795	0.6464	327.869
chr17:15163966-15165093	0.646277	729.79
chr20:61981004-61982379	0.646076	936.51
chrX:67942263-67942488	0.646018	215.487
chr22:46762282-46762377	0.645833	1024.95
chr2:220432776-220433046	0.645756	446.119
chr1:156104977-156105103	0.645669	175.959
chr19:40913812-40913938	0.645669	1009.96
chr19:41119309-41119435	0.645669	1241.75
chrX:153586566-153586723	0.64557	170.992
chr19:50760555-50760743	0.645503	729.777
chr19:50766568-50766677	0.645455	515.17
chr10:102789750-102790141	0.645408	1071.64
chr11:75917368-75918574	0.645402	792.856
chr11:32450042-32450165	0.645161	885.29
chr6:32037329-32037638	0.645161	854.242
chr6:39866652-39866713	0.645161	638.915
chr7:55085724-55087058	0.644944	497.538
chr12:49433004-49433141	0.644928	30.132
chr7:45108041-45108178	0.644928	655.825
chr4:1808555-1808661	0.64486	1096.73
chr6:43015885-43015991	0.64486	558.506
chrX:48334950-48335056	0.64486	767.84
chr12:48369099-48369388	0.644828	937.845
chr17:18051342-18051524	0.644809	831.196
chr11:47355107-47355303	0.64467	901.45
chr17:1381909-1382029	0.644628	814.537
chr14:74995660-74995825	0.644578	0.4588
chr20:30407928-30408349	0.64455	303.116
chr6:39846953-39847253	0.644518	486.807
chr17:18070903-18071037	0.644444	1107.34
chr19:50796489-50796578	0.644444	967.359
chr2:26686350-26686439	0.644444	755.354
chr3:184071449-184071583	0.644444	776.068
chr5:178562909-178563043	0.644444	161.494
chr16:89882944-89884065	0.644385	634.984
chr9:139408961-139409154	0.64433	245.975
chr11:6676793-6678074	0.644306	1295.52
chr19:41102140-41103286	0.644289	1672.89
chr12:42983266-42984572	0.644223	698.934
chr20:62076011-62076187	0.644068	603.232
chr2:96931606-96932751	0.643979	839.514
chr17:18064630-18064761	0.643939	585.335
chr1:45798434-45798506	0.643836	569.746
chr10:73199583-73199655	0.643836	339.103
chr2:238268730-238268802	0.643836	58.1616
chr6:70951666-70951738	0.643836	446.818
chr7:73461025-73461097	0.643836	570.072
chrX:136647345-136649910	0.643804	58.8596
chr19:50812261-50812434	0.643678	35.3444
chr11:531241-532755	0.643564	8.2388
chr17:1370535-1370635	0.643564	862.972
chr3:48678756-48678957	0.643564	548.945
chr5:176832962-176833062	0.643564	141.22
chr11:47431616-47431946	0.643505	1064.5
chrX:54521558-54523599	0.643487	205.196
chr12:124195864-124197229	0.643485	693.17
chr12:56082627-56082741	0.643478	730.529
chr20:3211377-3211491	0.643478	553.996
chr6:32007781-32010447	0.64342	1072.29
chr1:109814899-109815027	0.643411	258.38
chr17:1387441-1387597	0.643312	898.729
chr9:139412588-139412744	0.643312	316.541
chr1:116183573-116185327	0.643305	370.612
chr17:17696246-17701827	0.643139	1045.18
chr8:11560716-11561813	0.642987	862.124
chr1:156106004-156106227	0.642857	233.493
chr1:5947345-5947526	0.642857	197.454
chr11:17552700-17552839	0.642857	787.821
chr12:50045164-50045233	0.642857	405.883
chr15:25222023-25222176	0.642857	1092.01
chr16:2129276-2129429	0.642857	878.472
chr17:18054423-18054604	0.642857	618.341
chr19:11231045-11231198	0.642857	0.5532
chr19:18870360-18870401	0.642857	493.465
chr19:36338942-36339067	0.642857	1015.49
chr2:238268004-238268031	0.642857	21.8344
chr2:26702340-26702521	0.642857	1135.65
chr22:46835085-46835308	0.642857	952.161
chr22:51064581-51064706	0.642857	472.462
chr10:102790829-102791914	0.642726	910.16
chr1:55509515-55509707	0.642487	246.12
chr17:75478225-75478417	0.642487	1108.62
chr6:126069731-126071005	0.642353	1406.41
chr16:15841903-15842025	0.642276	147.866
chr17:1540234-1540356	0.642276	623.169
chr17:48266528-48266636	0.642202	1219.73
chr19:18899020-18899128	0.642202	270.171
chr7:94039731-94039839	0.642202	41.1948
chr7:94054428-94054536	0.642202	0.7176
chr17:73729570-73729773	0.642157	828.405
chr6:31975045-31977712	0.642054	1178.55
chr9:137716445-137716701	0.642023	966.796
chr11:64521350-64521497	0.641892	1046.37
chr7:73467492-73467639	0.641892	1356.53
chr14:105241274-105241340	0.641791	951.384
chr21:47419066-47419132	0.641791	534.596
chr5:178580491-178580624	0.641791	1014.46
chrX:49055426-49055492	0.641791	308.86
chr9:139412203-139412389	0.641711	882.966
chr1:46662402-46662521	0.641667	319.124
chr5:171881281-171882527	0.64154	1035.21
chr21:47551867-47553763	0.641539	690.587
chr2:29448326-29448431	0.641509	895.373
chr3:183872283-183873584	0.641321	912.944
chr2:29445382-29445473	0.641304	1019.78
chr10:73572236-73572366	0.641221	94.532
chr18:19748415-19749643	0.641172	375.618
chr12:112924278-112924433	0.641026	1055.67
chr17:18061836-18061952	0.641026	1004.58
chrX:47478750-47480256	0.641009	652.438
chr1:43232177-43233755	0.640912	218.677
chr10:18428605-18430144	0.640909	799.785
chr6:43736945-43739049	0.640855	982.69
chr17:48264000-48264283	0.640845	870.387
chr17:1548127-1548229	0.640777	652.869
chr17:73744921-73745126	0.640777	941.577
chr3:48687912-48688014	0.640777	1361.59
chr11:47429045-47430213	0.640719	654.537
chr2:238259772-238259835	0.640625	148.141
chr6:33148444-33148507	0.640625	238.754
chr11:17530902-17531385	0.640496	1024.91
chr11:64574482-64574570	0.640449	704.638
chrX:67943786-67943963	0.640449	270.265
chr1:109813548-109813661	0.640351	349.046
chr14:74970171-74970309	0.640288	1085.99
chr19:5664032-5664170	0.640288	46.7616
chr16:89836244-89836432	0.640212	133.857
chr1:120285429-120285667	0.640167	261.257
chr10:73485128-73485277	0.64	289.585
chr11:47371564-47371663	0.64	1017.27
chr16:2138227-2138326	0.64	603.016
chr19:50733781-50733880	0.64	650.242
chr19:50796820-50796944	0.64	564.642
chr2:189932740-189932839	0.64	1030.9
chr3:49160136-49160485	0.64	276.428
chr4:114213571-114213670	0.64	215.389
chr7:154585788-154585912	0.64	266.416
chr7:94045716-94045815	0.64	34.334
chr8:11614443-11614592	0.64	1267.43
chr22:51065983-51067601	0.639901	977.703
chr17:43321157-43321392	0.639831	684.855
chr18:32455202-32455362	0.639752	1549.87
chr19:39215070-39215205	0.639706	676.951
chr1:41296755-41296976	0.63964	106.4
chr3:48685698-48685894	0.639594	338.536
chr14:74969355-74969637	0.639576	1750.76
chr16:3781192-3781474	0.639576	1071.94
chr6:32021164-32021482	0.639498	1084.02
chr17:39973309-39973455	0.639456	851.019
chr3:48682875-48683082	0.639423	937.334
chr19:18896774-18896956	0.639344	137.176
chr2:26739285-26739467	0.639344	558.051
chr7:73466253-73466313	0.639344	1448.88
chr3:49161827-49162045	0.639269	234.232
chr6:32056999-32057156	0.639241	0.8028
chr1:41285836-41285932	0.639175	502.175
chr5:149512312-149512505	0.639175	654.601
chr9:139404184-139404413	0.63913	970.362
chr11:64525250-64525382	0.639098	922.371
chr11:68133038-68133170	0.639098	926.841
chrX:153135257-153135389	0.639098	49.1756
chr17:48276916-48276951	0.638889	866.51
chrX:54069063-54069253	0.638743	353.351
chr11:68205913-68206150	0.638655	651.04
chr5:149759094-149759295	0.638614	354.046
chr3:129238410-129238575	0.638554	640.765
chr5:149509319-149509531	0.638498	867.494
chr10:99358531-99358660	0.638462	447.711
chrX:153132103-153132326	0.638393	92.7044
chr2:238270381-238270474	0.638298	366.809
chr21:47545179-47545225	0.638298	638.508
chr10:102777855-102778053	0.638191	1103.31
chr1:236907925-236908076	0.638158	117.67
chr3:58139101-58139368	0.63806	803.273
chr3:38622421-38622862	0.638009	629.413
chr19:17942036-17942209	0.637931	177.598
chr3:184071037-184071210	0.637931	764.119
chr1:109811202-109811386	0.637838	209.034
chr1:109805763-109805889	0.637795	119.957
chr17:48277113-48277308	0.637755	550.239
chr8:38325189-38327352	0.637708	489.39
chr12:1740463-1740600	0.637681	720.937
chr8:38297823-38297891	0.637681	452.162
chr12:49444668-49446207	0.637662	300.347
chr9:139393563-139393711	0.637584	631.684
chrX:153602873-153604006	0.637566	0.0332
chr11:76903095-76903323	0.637555	823.591
chr3:184075407-184075486	0.6375	337.065
chr17:1465834-1467110	0.637431	330.763
chrX:69669539-69669709	0.637427	332.158
chr10:73565562-73565754	0.637306	862.242
chr17:18052074-18052266	0.637306	1283.23
chrX:153625570-153626735	0.637221	0.396
chr17:1359170-1360561	0.637213	284.04
chrX:153135842-153135954	0.637168	79.294
chr1:160388791-160389399	0.63711	231.667
chr17:73727326-73727449	0.637097	545.405
chr17:73733402-73733525	0.637097	1417.38
chr3:48685273-48685429	0.636943	567.792
chr6:32017774-32018098	0.636923	484.057
chr11:17482034-17482223	0.636842	595.754
chr10:43604478-43604678	0.636816	1035.22
chr10:8097249-8097859	0.636661	469.97
chr1:201338460-201338470	0.636364	710.723
chr10:102783192-102783367	0.636364	720.376
chr11:47462709-47462763	0.636364	912.346
chr12:48377167-48377221	0.636364	832.77
chr12:48377869-48377923	0.636364	316.524
chr12:48378328-48378382	0.636364	1096.05
chr12:48387591-48387645	0.636364	301.13
chr15:74473635-74473799	0.636364	800.921
chr17:48271933-48271987	0.636364	491.579
chr17:48275092-48275146	0.636364	878.271
chr17:79892201-79892365	0.636364	121.488
chr19:18885709-18885796	0.636364	502.492
chr19:50810305-50810414	0.636364	535.566
chr2:189861890-189861944	0.636364	1085.74
chr2:189864567-189864621	0.636364	233.415
chr2:189866261-189866315	0.636364	380.347
chr2:189918620-189918674	0.636364	887.086
chr21:47531363-47531505	0.636364	665.93
chr3:49159376-49159518	0.636364	666.085
chr6:32024362-32024680	0.636364	952.25
chr6:33137607-33137661	0.636364	66.5012
chr6:33141941-33141995	0.636364	872.032
chr6:33142303-33142357	0.636364	519.093
chr6:33144209-33144263	0.636364	935.288
chr6:70966470-70966524	0.636364	157.834
chr6:70981357-70981411	0.636364	281.9
chr7:94039553-94039607	0.636364	221.858
chr7:94043533-94043587	0.636364	3.65
chr7:94051210-94051264	0.636364	195.474
chr7:94056319-94056373	0.636364	1106.73
chr9:137648610-137648664	0.636364	707.341
chr9:137688693-137688747	0.636364	974.138
chr9:137704294-137704348	0.636364	725.594
chrX:47006755-47006897	0.636364	332.769
chr1:5934933-5935160	0.635965	132.494
chr11:68177381-68177608	0.635965	458.703
chr1:5950927-5951088	0.635802	275.12
chr19:50764731-50764892	0.635802	1200.99
chr12:56090066-56090216	0.635762	640.628
chr15:25222924-25223063	0.635714	811.741
chr12:110224514-110224642	0.635659	415.194
chr16:2115519-2115636	0.635593	1107.44
chr16:30102078-30102313	0.635593	450.258
chr17:8192273-8192390	0.635593	529.158
chr19:18853719-18853836	0.635593	794.506
chr12:49448310-49448534	0.635556	356.033
chr15:63333837-63335142	0.635528	339.686
chr7:153583418-153584819	0.635521	212.626
chr11:17448595-17448701	0.635514	799.596
chrX:135122234-135122340	0.635514	45.4628
chr19:4089319-4090706	0.635447	956.895
chr11:68192569-68192760	0.635417	975.824
chr17:1378231-1378326	0.635417	589.488
chr5:149758791-149758971	0.635359	234.01
chr16:11680001-11682322	0.635228	4.4616
chrX:47434526-47434673	0.635135	601.54
chr11:76892425-76892635	0.635071	1009.51
chr2:153476022-153476232	0.635071	1285.13
chr9:117185593-117185803	0.635071	337.676
chr6:139695268-139696785	0.635046	161.012
chr1:161276118-161276254	0.635036	403.415
chr2:220427123-220427396	0.635036	65.3508
chr11:834529-834591	0.634921	1152.09
chr3:46741822-46743070	0.634908	1750.27
chr1:6520058-6522004	0.634823	87.0968
chr1:153923735-153924142	0.634804	205.647
chr10:73468854-73468968	0.634783	459.596
chr16:89839678-89839792	0.634783	286.877
chr17:1374516-1374630	0.634783	759.584
chr21:45708227-45708341	0.634783	688.039
chr22:46794420-46794534	0.634783	658.364
chr6:2999066-3000319	0.634769	1204.4
chr16:30103193-30104205	0.634748	158.314
chr2:239038768-239042928	0.634703	55.3892
chr11:120998460-120999053	0.63468	979.3
chr11:65638627-65638834	0.634615	1014.56
chr14:75016565-75016668	0.634615	0.9144
chr7:73457313-73457364	0.634615	444.931
chr9:140705912-140706067	0.634615	657.92
chr12:25403684-25404854	0.6345	1025.02
chr16:230978-232178	0.634471	6.0844
chr10:102771681-102771773	0.634409	1124.59
chr16:2138048-2138140	0.634409	503.218
chrX:153135510-153135695	0.634409	100.897
chr1:55523708-55523882	0.634286	233.139
chr17:39913666-39913788	0.634146	1018.64
chr2:29473970-29474133	0.634146	351.072
chrX:153577729-153577933	0.634146	151.949
chr11:71816981-71817256	0.634058	763.139
chr9:137726816-137727050	0.634043	1026.13
chr20:61990899-61991051	0.633987	259.368
chr11:17428434-17428676	0.633745	136.515
chr4:6292923-6293094	0.633721	596.227
chr12:49424062-49424222	0.63354	425.996
chr3:49158865-49159025	0.63354	660.824
chr17:39975461-39975651	0.633508	500.22
chr2:48009220-48010632	0.633404	754.647
chr10:95752745-95754015	0.63336	759.603
chr1:120277917-120278066	0.633333	289.113
chr17:73738421-73738570	0.633333	557.811
chr2:26683719-26683898	0.633333	698.486
chr2:71895883-71895972	0.633333	629.397
chr9:139397633-139397782	0.633333	533.092
chrX:153595099-153595218	0.633333	0.1056
chr8:143956372-143956570	0.633166	449.57
chr11:46749545-46749713	0.633136	935.242
chr7:35293104-35294711	0.633085	600.813
chr14:105177415-105177523	0.633028	1258.89
chr17:48266263-48266371	0.633028	1085.12
chr17:48268177-48268285	0.633028	1145.46
chr1:5927799-5927956	0.632911	396.956
chr11:75907526-75907762	0.632911	701.769
chr19:4102373-4102451	0.632911	663.954
chr3:184076762-184076919	0.632911	546.166
chr21:47548816-47550719	0.632878	515.726
chr1:43814933-43815030	0.632653	132.347
chr17:1551643-1551789	0.632653	463.829
chr21:43796649-43796795	0.632653	957.799
chr3:49161622-49161719	0.632653	245.136
chrX:153005545-153005691	0.632653	131.292
chr12:50100837-50102197	0.632623	18.2024
chr5:1882716-1883880	0.632618	22.3396
chr11:64572505-64572670	0.63253	524.457
chr12:49428192-49428259	0.632353	263.879
chr17:73719775-73720862	0.632353	522.199
chr9:94712148-94713444	0.632228	302.78
chr15:78423506-78424878	0.632192	587.947
chr16:15808765-15808938	0.632184	0.0688
chrX:48374448-48374534	0.632184	504.576
chr4:1803346-1803470	0.632	183.55
chr8:104382785-104384034	0.632	533.14
chrX:153591028-153591152	0.632	322.844
chr6:32049144-32049450	0.631922	0.9196
chr2:26697380-26697542	0.631902	846.593
chr22:36684297-36684459	0.631902	425.074
chrX:153581663-153581825	0.631902	214.065
chrX:54475238-54475400	0.631902	197.557
chr14:23853650-23853926	0.631769	32.7768
chr1:1273901-1274033	0.631579	59.8632
chr1:26138181-26138370	0.631579	179.175
chr16:88908304-88908379	0.631579	438.476
chr17:18060469-18060544	0.631579	1295.91
chr19:36321954-36322048	0.631579	604.579
chr3:121713028-121713160	0.631579	1368.74
chr10:94832231-94833880	0.631515	345.378
chr22:50960996-50962853	0.631324	774.827
chr11:68131214-68131411	0.631313	903.535
chr3:49166093-49166252	0.63125	2005.82
chr11:64512860-64514280	0.631246	814.674
chr15:74488348-74488488	0.631206	1088.65
chr21:47423304-47425963	0.631203	908.97
chr8:134274289-134274410	0.631148	965.767
chr2:220421175-220421445	0.630996	225.256
chrX:53279460-53280356	0.630992	497.571
chr1:161277047-161277214	0.630952	390.329
chr12:114836377-114836525	0.630872	890.617
chr14:105241988-105242136	0.630872	752.192
chr22:36684772-36684985	0.630841	707.493
chr22:36685130-36685343	0.630841	356.762
chr9:117186613-117186826	0.630841	596.918
chr8:61590323-61591641	0.630781	593.287
chr1:45797694-45797758	0.630769	362.581
chr1:6488285-6488479	0.630769	157.857
chr19:50795517-50795646	0.630769	873.061
chr9:140605418-140605482	0.630769	896.117
chr9:137622081-137622321	0.630705	999.7
chr22:46793570-46793745	0.630682	695.542
chr8:27327277-27327498	0.630631	696.892
chr21:47409521-47409566	0.630435	24.9336
chr7:73474469-73474514	0.630435	1283.4
chr9:137658299-137658344	0.630435	669.994
chr19:55668935-55670100	0.63036	1349.79
chr11:68193445-68193655	0.630332	860.386
chr1:109805427-109805591	0.630303	161.45
chr3:46747279-46747397	0.630252	550.39
chr6:32056561-32056825	0.630189	0.0228
chr11:18034497-18035637	0.630149	820.771
chr17:1382724-1382796	0.630137	476.08
chr3:58127584-58127656	0.630137	429.807
chr6:32036166-32036484	0.630094	1111.76
chr1:5925161-5925333	0.630058	181.099
chr6:43013973-43014145	0.630058	134.534
chr2:189929282-189929381	0.63	1254.15
chr4:114186052-114186151	0.63	482.971
chr19:41117764-41117890	0.629921	883.012
chr17:37821968-37823807	0.629891	1155.42
chr21:43795824-43795977	0.62987	948.576
chr6:43096714-43097002	0.629758	144.355
chr1:26131632-26131766	0.62963	554.529
chr10:73544043-73544177	0.62963	253.844
chr16:2121510-2121617	0.62963	168.286
chr17:7573926-7574033	0.62963	354.755
chr6:43012489-43012623	0.62963	177.148
chrX:118709337-118709363	0.62963	152.236
chrX:153587613-153587774	0.62963	144.476
chr21:35831826-35832902	0.629526	841.202
chr1:109803663-109803886	0.629464	336.345
chr14:105172371-105172513	0.629371	498.664
chr22:46792501-46792643	0.629371	611.285
chr19:39207725-39207956	0.62931	611.928
chr3:184070820-184070935	0.62931	833.7
chr16:2131595-2131799	0.629268	882.543
chr19:10941653-10943586	0.629266	1048.42
chrX:47039817-47039905	0.629213	704.277
chr22:46761127-46761277	0.629139	546.166
chr8:134308979-134310547	0.629063	334.969
chr11:65638006-65638129	0.629032	662.896
chr9:117165496-117165619	0.629032	900.327
chr1:109804908-109805066	0.628931	297.927
chr17:43323244-43323340	0.628866	876.963
chr3:9984760-9984856	0.628866	683.831
chr10:73501450-73501678	0.628821	1182.75
chr20:45353679-45354963	0.628794	34.228
chr1:5987708-5987847	0.628571	571.528
chr11:68190956-68191165	0.628571	449.558
chr19:13323197-13323336	0.628571	780.199
chrX:153588099-153588273	0.628571	94.7124
chrX:54497746-54497920	0.628571	71.5312
chr1:6008129-6008311	0.628415	382.752
chr19:39217596-39217743	0.628378	1388.87
chr19:11215895-11216276	0.628272	783.271
chr17:1374364-1374441	0.628205	615.677
chr19:10939711-10939944	0.628205	874.672
chrX:153760600-153760677	0.628205	70.7024
chr8:143993945-143994143	0.628141	698.702
chrX:153008942-153011216	0.628132	99.124
chr10:43609003-43609123	0.628099	821.84
chr1:43805634-43805797	0.628049	462.011
chr15:74481455-74481618	0.628049	687.297
chr1:45798589-45798631	0.627907	687.692
chr10:99358845-99358973	0.627907	1320.44
chr11:76905398-76905569	0.627907	803.171
chr19:11233849-11234020	0.627907	1.0068
chr3:184073481-184073566	0.627907	1016.55
chr1:237204701-237205869	0.627887	371.76
chr11:68181156-68181480	0.627692	1376.23
chr21:45709273-45711093	0.627677	998.446
chr11:64521724-64521817	0.62766	1448
chr14:23873504-23873597	0.62766	839.646
chr14:23900793-23900886	0.62766	245.529
chrX:47040613-47040800	0.62766	789.065
chr5:177026118-177027261	0.627622	252.31
chr5:225533-225677	0.627586	866.021
chr9:140669560-140669704	0.627586	264.732
chr19:17945660-17945812	0.627451	143.773
chr5:178634513-178634716	0.627451	99.8404
chr8:23563837-23565111	0.627451	479.022
chr11:533452-533612	0.627329	1.8432
chr14:105169631-105169791	0.627329	643.496
chr5:149502604-149502764	0.627329	423.019
chrX:53223320-53223920	0.627288	1032.3
chr11:17517115-17517224	0.627273	856.444
chr15:73621913-73622132	0.627273	579.819
chr22:36680448-36680557	0.627273	852.08
chr1:1273648-1273816	0.627219	36.7228
chr22:21270713-21272533	0.627128	586.798
chr17:48263138-48263381	0.627049	749.573
chr1:201337289-201337355	0.626866	439.36
chr11:47460282-47460482	0.626866	798.044
chr19:45204630-45204763	0.626866	667.028
chr21:47533921-47533987	0.626866	634.795
chr3:49166452-49166585	0.626866	1142.92
chr4:1801473-1801539	0.626866	366.339
chr5:178552998-178553131	0.626866	112.205
chrX:70361079-70361220	0.626761	657.003
chr3:38691021-38692164	0.626748	497.644
chr11:17538947-17539021	0.626667	1540.18
chr17:18043830-18043979	0.626667	1093.97
chr17:73750656-73750896	0.626556	505.797
chr14:105179164-105179329	0.626506	1006.98
chr22:19743225-19744268	0.626437	548.124
chr19:18886450-18886631	0.626374	816.891
chr10:43597789-43598077	0.626298	879.716
chr19:46267042-46269369	0.626289	723.736
chr1:45798062-45798160	0.626263	170.66
chr6:32065572-32065983	0.626214	1012.36
chr11:17450111-17450217	0.626168	472.87
chr11:47364380-47364486	0.626168	1027.24
chr22:30070824-30070930	0.626168	888.53
chr5:149753736-149753949	0.626168	779.533
chr5:178581814-178581920	0.626168	511.669
chr17:18039024-18039138	0.626087	1458.23
chr9:139411723-139411837	0.626087	352.437
chr11:47433896-47434018	0.626016	924.36
chr17:18057088-18057210	0.626016	1050.34
chr1:160385437-160385698	0.625954	124.444
chr10:73567033-73567163	0.625954	407.592
chr17:73732645-73732775	0.625954	565.005
chrX:47045656-47045786	0.625954	636.438
chr2:155554092-155555989	0.625922	970.936
chr17:73747054-73747192	0.625899	1113.13
chr3:14165439-14166705	0.625888	212.31
chr17:7133603-7133749	0.62585	835.386
chr12:56090682-56090852	0.625731	1107.37
chr9:34647085-34647255	0.625731	915.424
chrX:153592893-153593087	0.625641	152.301
chr5:145717586-145718795	0.62562	431.215
chr17:39923630-39923832	0.625616	665.528
chr11:2868996-2871340	0.625586	1103.82
chr6:32012782-32014905	0.625235	577.996
chr1:109814007-109814134	0.625	232.406
chr1:11854785-11854920	0.625	383.301
chr11:17547893-17547988	0.625	1012.22
chr11:47364128-47364295	0.625	981.21
chr14:23882967-23883102	0.625	1098.07
chr16:89836971-89837042	0.625	283.064
chr19:39212177-39212328	0.625	596.304
chr2:189957035-189957146	0.625	994.288
chr2:217297440-217297591	0.625	354.002
chr2:238261164-238261227	0.625	318.411
chr21:45716265-45716328	0.625	821.872
chr22:46804892-46805059	0.625	845.332
chr3:150658267-150658306	0.625	841.587
chr3:184070080-184070119	0.625	722.974
chr3:48679283-48679442	0.625	706.742
chr3:48686553-48686648	0.625	1049.69
chr3:58106967-58107230	0.625	422.544
chr4:1807983-1808054	0.625	1026.89
chr6:32015510-32015789	0.625	1367.28
chr8:133152322-133152425	0.625	912.968
chr8:38273387-38273578	0.625	590
chrX:153589675-153589938	0.625	29.906
chrX:48372514-48372529	0.625	811.32
chr4:77134579-77136052	0.62483	881.999
chr7:27134879-27136625	0.624499	472.634
chr17:15165745-15166889	0.624454	482.184
chr11:6647399-6647611	0.624413	428.312
chr14:23884837-23885041	0.62439	433.284
chr6:43111154-43111358	0.62439	49.7952
chr11:534211-534375	0.624242	1258.86
chr17:39977905-39978069	0.624242	763.833
chr1:154543664-154544637	0.62423	460.226
chrX:153595764-153595912	0.624161	0.4268
chr1:1275417-1275557	0.624113	76.2984
chrX:153775003-153776787	0.62409	73.3608
chr22:36697579-36697711	0.62406	291.233
chr9:102860510-102861698	0.624054	213.135
chr10:43609927-43610184	0.624031	1101.53
chr17:18058423-18058539	0.623932	1016.55
chr3:48693168-48693284	0.623932	538.374
chr7:94056499-94056607	0.623853	810.203
chr19:50804917-50805126	0.62381	646.73
chr11:17522597-17522697	0.623762	654.582
chr21:47404182-47404383	0.623762	675.911
chr12:56088561-56088754	0.623711	1471.95
chr10:102771923-102772015	0.623656	1570.89
chr10:112678300-112679415	0.623656	1397.89
chrX:153001798-153001967	0.623529	115.168
chr11:46747408-46747723	0.623418	773.212
chr3:184071888-184072102	0.623256	173.152
chr11:47354116-47354253	0.623188	982.268
chr11:47372789-47373056	0.623134	854.689
chrX:153580548-153580815	0.623134	84.4164
chr14:74989492-74989621	0.623077	0.8896
chr17:39974340-39974530	0.623037	707.042
chr14:105178769-105178890	0.622951	605.796
chr6:33148887-33148947	0.622951	285.87
chr20:3209483-3209657	0.622857	827.016
chrX:53265503-53265677	0.622857	689.052
chr9:140085068-140086626	0.622835	854.747
chr11:2481683-2482944	0.622821	1069.14
chr22:46765588-46765701	0.622807	883.438
chr9:134377288-134378700	0.622788	548.356
chr12:50045715-50045995	0.622776	579.588
chr17:79478213-79478652	0.622727	1013.85
chr1:12023588-12023693	0.622642	375.781
chr10:43595906-43596170	0.622642	575.443
chr11:6652283-6652441	0.622642	1229.69
chr11:837249-837354	0.622642	1233.85
chr12:49437982-49438087	0.622642	301.01
chr19:4101226-4101278	0.622642	763.741
chr22:36689804-36689909	0.622642	33.8652
chr17:79478928-79479168	0.622407	545.776
chr21:43804078-43804122	0.622222	699.434
chrX:54011346-54011660	0.622222	752.537
chr11:119075989-119077322	0.622189	808.45
chr1:12024231-12024357	0.622047	273.201
chr1:41285018-41285144	0.622047	356.309
chr10:73550044-73550170	0.622047	952.925
chr14:74976436-74976562	0.622047	19.0188
chr15:25223339-25223465	0.622047	884.333
chr16:2106644-2106770	0.622047	842.36
chr7:73474705-73474831	0.622047	822.597
chr17:1548444-1550041	0.622028	715.87
chr12:56092493-56092701	0.62201	166.376
chr1:11907169-11907496	0.621951	157.419
chr11:121023589-121023789	0.621891	838.422
chr7:150648008-150648208	0.621891	45.7056
chrX:53222618-53222818	0.621891	696.45
chr11:65639714-65639832	0.621849	710.798
chr15:74474683-74474801	0.621849	719.057
chr11:17436850-17436886	0.621622	708.678
chr14:77762506-77762616	0.621622	520.11
chr15:73617638-73617785	0.621622	1104.91
chr17:18051809-18051882	0.621622	1022.92
chr19:13321430-13321466	0.621622	510.732
chr12:49422843-49423019	0.621469	159.225
chr14:57270905-57271081	0.621469	903.335
chr11:32452075-32453363	0.621412	1046.24
chr1:109808726-109808828	0.621359	364.986
chr1:112323311-112323413	0.621359	440.383
chr10:73493996-73494098	0.621359	1165.24
chr9:139413042-139413276	0.621277	562.332
chr14:59797926-59798226	0.621262	1031.87
chr17:18047183-18047314	0.621212	1688.37
chr11:47360070-47360230	0.621118	961.368
chr21:47406439-47406599	0.621118	944.062
chr11:76910579-76910863	0.621053	705.086
chr16:2125799-2125893	0.621053	977.551
chr11:2608799-2608922	0.620968	1039.38
chr19:36342163-36342286	0.620968	665.285
chr19:7594475-7594598	0.620968	452.822
chr3:38603905-38604028	0.620968	575.001
chr1:55472669-55472945	0.620939	288.183
chr14:23884203-23884479	0.620939	897.347
chr1:112524242-112525420	0.620865	302.417
chrX:153670866-153672814	0.620831	111.296
chr1:6504540-6504742	0.62069	261.274
chr17:18053742-18053857	0.62069	1133.56
chr11:47469363-47469702	0.620588	1001.51
chr15:48937771-48938985	0.620576	333.318
chr2:220432439-220432691	0.620553	290.421
chr16:15843994-15844188	0.620513	114.675
chr22:36702459-36702653	0.620513	1172.27
chr2:29917715-29917880	0.620482	466.86
chr2:220428076-220428349	0.620438	266.787
chr3:121711996-121712817	0.620438	931.73
chr19:40898670-40904723	0.620416	1573.17
chr11:76922196-76922382	0.620321	786.185
chr12:5018072-5019638	0.620294	571.368
chr1:156100407-156100564	0.620253	189.228
chr22:50523154-50523390	0.620253	836.317
chr6:33132043-33132250	0.620192	1001.79
chr2:21266735-21267945	0.620149	597.303
chr1:109791640-109796011	0.620082	434.393
chr11:65639440-65639489	0.62	777.698
chr19:18896307-18896356	0.62	780.248
chrX:18442724-18443815	0.619963	724.136
chr22:50496819-50500086	0.619951	563.861
chr3:48696319-48701348	0.619881	270.574
chr19:41117978-41118098	0.619835	607.085
chr13:113769973-113770114	0.619718	423.216
chr2:71827831-71827972	0.619718	1044.66
chrX:153582518-153582659	0.619718	168.746
chrX:47032526-47032596	0.619718	402.753
chr5:149497180-149497413	0.619658	1617.46
chr3:38674525-38674850	0.619632	394.745
chr12:2659108-2659199	0.619565	513.924
chr17:73748254-73748437	0.619565	871.288
chr20:57874498-57875919	0.61955	492.604
chr10:88446825-88447029	0.619512	452.102
chr11:76892996-76893200	0.619512	870.67
chr9:97869347-97869551	0.619512	3.72
chr10:94834064-94834289	0.619469	586.787
chr14:105242995-105243107	0.619469	723.095
chr19:10934463-10934575	0.619469	1417.84
chr3:49162133-49162358	0.619469	421.319
chr12:49421791-49421924	0.619403	171.966
chr9:34648758-34648891	0.619403	1230.65
chr16:21288751-21288905	0.619355	94.2928
chr21:45706439-45706614	0.619318	585.074
chr3:38645202-38645574	0.619303	460.432
chr1:153925741-153925845	0.619048	320.079
chr11:76913344-76913469	0.619048	689.784
chr17:73732131-73732235	0.619048	816.157
chr19:1222983-1223171	0.619048	1606.77
chr22:46751886-46751969	0.619048	755.039
chr5:230990-231115	0.619048	928.739
chr21:47545698-47546151	0.618943	537.784
chr6:32029933-32030260	0.618902	494.949
chr12:57431652-57431853	0.618812	1139.9
chr12:56101260-56102686	0.618781	1220.18
chr11:66291194-66291353	0.61875	708.526
chr11:76885801-76885960	0.61875	1164.36
chr12:2783649-2783808	0.61875	533.076
chr1:26136173-26136311	0.618705	405.727
chr2:26689581-26689719	0.618705	1137.41
chrX:53224112-53224250	0.618705	748.654
chr1:116227913-116228148	0.618644	397.75
chr7:150649512-150649941	0.618605	406.553
chr12:56091234-56091330	0.618557	444.243
chr14:23883215-23883311	0.618557	830.365
chr17:18047810-18047906	0.618557	941.649
chr3:49163399-49163592	0.618557	394.924
chr14:31342740-31344178	0.618485	774.176
chr2:29462545-29462696	0.618421	1119.63
chr3:14176657-14176732	0.618421	733.251
chr22:38380345-38381539	0.61841	1153.38
chr19:7589846-7590052	0.618357	769.298
chr1:160369363-160370659	0.61835	241.855
chr2:29443571-29443701	0.618321	1033.84
chr11:68178903-68179088	0.61828	868.64
chr1:12010413-12010577	0.618182	301.56
chr11:47367757-47367921	0.618182	743.531
chr12:48375889-48375943	0.618182	394
chr12:48379316-48379370	0.618182	408.92
chr17:48269835-48269889	0.618182	420.704
chr17:48274370-48274424	0.618182	1054.34
chr2:189854821-189854875	0.618182	1064.53
chr2:189859266-189859320	0.618182	725.028
chr2:189859771-189859825	0.618182	961.28
chr2:189866122-189866176	0.618182	294.614
chr2:189867023-189867077	0.618182	302.408
chr2:189868136-189868190	0.618182	1257.68
chr2:189916897-189916951	0.618182	1156.92
chr2:189918884-189918938	0.618182	765.961
chr2:189927590-189927644	0.618182	834.425
chr2:189945715-189945769	0.618182	499.84
chr22:36698613-36698722	0.618182	1036.67
chr3:49162438-49162602	0.618182	466.451
chr6:33139047-33139101	0.618182	43.2784
chr6:33146455-33146509	0.618182	295.442
chr6:33147007-33147061	0.618182	717.539
chr6:70964852-70964906	0.618182	323.028
chr7:94049702-94049756	0.618182	530.174
chr9:137702100-137702154	0.618182	861.43
chr17:75445612-75446868	0.618138	1298.81
chr2:71797728-71797871	0.618056	235.699
chr12:33030779-33031477	0.618026	1086.66
chr11:67352155-67352243	0.617978	910.189
chr1:12020702-12020824	0.617886	311.327
chr1:153924493-153924738	0.617886	304.166
chrX:137792978-137794827	0.617838	90.0628
chr1:12066594-12066750	0.617834	419.085
chr6:43112188-43112344	0.617834	284.68
chr16:2124200-2124390	0.617801	574.165
chr6:39824022-39824246	0.617778	182.767
chr11:17438476-17438509	0.617647	539.479
chr19:5667830-5667897	0.617647	343.7
chr2:189963452-189963485	0.617647	465.286
chr20:3209740-3209909	0.617647	365.708
chr6:35782322-35782559	0.617647	1069.48
chr14:105185131-105186947	0.617501	442.979
chr11:46750929-46751111	0.617486	940.423
chrX:48370713-48370895	0.617486	399.21
chr19:33355534-33355682	0.61745	1069.21
chr19:39208566-39208714	0.61745	1505.17
chr10:73565924-73566038	0.617391	531.112
chr11:17419230-17419344	0.617391	1296.78
chr2:71778736-71778850	0.617391	749.12
chr5:149771106-149771220	0.617391	373.537
chr10:73326498-73326693	0.617347	286.036
chr1:109813838-109813918	0.617284	194.087
chr12:49435871-49436113	0.617284	529.932
chr2:26687736-26687897	0.617284	1336.15
chr1:109812315-109812442	0.617188	160.157
chr1:6007163-6007290	0.617188	619.835
chr22:46763625-46763752	0.617188	1034.33
chr2:30142858-30145477	0.617176	140.625
chrX:153130275-153130449	0.617143	137.872
chr12:110231734-110231827	0.617021	896.13
chr19:17950285-17950472	0.617021	480.195
chr19:4094450-4094496	0.617021	1014.52
chrX:153761156-153761343	0.617021	132.313
chr8:143996461-143996661	0.616915	870.561
chr11:76858843-76858996	0.616883	732.929
chr12:50052224-50052377	0.616883	687.707
chr22:36689374-36689527	0.616883	330.61
chr19:50792692-50792905	0.616822	457.02
chr20:30411279-30411385	0.616822	447.219
chrX:138286220-138286433	0.616822	118.681
chrX:74144717-74146287	0.616805	7.626
chrX:146992468-146993748	0.616706	179.455
chr2:215674135-215675428	0.616692	541.244
chr1:11861217-11861456	0.616667	342.323
chr12:110236418-110236717	0.616667	1008.73
chr14:23888385-23888504	0.616667	319.705
chr19:18896482-18896661	0.616667	1187.11
chr12:56086627-56086759	0.616541	643.573
chr19:41122794-41122926	0.616541	720.213
chr22:36690977-36691122	0.616438	99.42
chr7:151483555-151483627	0.616438	859.906
chr11:17426058-17426216	0.616352	734.391
chr12:49446697-49446855	0.616352	586.275
chr12:49428364-49428449	0.616279	314.847
chr12:49436343-49436428	0.616279	271.724
chr1:55523003-55523187	0.616216	361.675
chr14:23885212-23885521	0.616129	622.431
chr6:32039766-32040075	0.616129	1.2656
chr11:68204356-68204467	0.616071	725.457
chr20:62070950-62071061	0.616071	443.488
chr9:139409741-139409852	0.616071	460.599
chrX:153760781-153761017	0.616034	45.3048
chr1:55512195-55512319	0.616	359.767
chr19:17954585-17954709	0.616	647.154
chr3:48680986-48681110	0.616	248.375
chr5:149510101-149510225	0.616	908.148
chrX:67937053-67938471	0.615927	96.7612
chr6:43109405-43109555	0.615894	596.618
chr12:49447760-49447923	0.615854	236.682
chr6:43012964-43013140	0.615819	371.844
chr5:149755283-149755472	0.615789	334.973
chr2:239007950-239009354	0.615658	289.392
chrX:70367399-70368056	0.615502	610.839
chr11:6652846-6653040	0.615385	1168.21
chr12:49424383-49424551	0.615385	298.807
chr12:56092166-56092360	0.615385	961.737
chr14:74969921-74970089	0.615385	851.082
chr16:15820704-15820911	0.615385	120.466
chr16:88907399-88907502	0.615385	271.094
chr17:79479257-79479386	0.615385	836.01
chr19:3586811-3586992	0.615385	752.349
chr19:50726503-50726606	0.615385	869.178
chr2:71742752-71742881	0.615385	921.058
chr22:36690137-36690344	0.615385	537.802
chr3:38648159-38648301	0.615385	645.18
chr3:48689009-48689151	0.615385	453.363
chr7:75933118-75933182	0.615385	744.853
chr9:137623341-137623509	0.615385	1313.87
chrX:153131158-153131274	0.615385	66.224
chrX:153582748-153582851	0.615385	71.9948
chr4:111557936-111559310	0.615273	359.456
chr2:220431994-220432297	0.615132	246.725
chr3:48690434-48690620	0.614973	341.543
chr3:49161160-49161533	0.614973	380.004
chr10:55587148-55587308	0.614907	1229.23
chr16:30100013-30100160	0.614865	162.717
chr16:89857810-89857944	0.614815	250.06
chr10:88427205-88428541	0.614809	740.086
chr6:133561494-133562887	0.614778	70.6356
chr11:47436589-47436710	0.614754	1186.81
chr2:238283054-238283663	0.614754	390.137
chr6:33138586-33138694	0.614679	361.521
chr6:43008267-43008484	0.614679	908.449
chr17:18065898-18065993	0.614583	572.575
chr22:46786288-46786383	0.614583	772.387
chrX:153002610-153002705	0.614583	87.5236
chr1:236848769-236850099	0.614576	244.183
chr9:134397433-134397611	0.614525	650.088
chr7:150656659-150656824	0.614458	79.1568
chr7:35288288-35288453	0.614458	191.733
chr14:105240248-105240317	0.614286	780.852
chr16:2132436-2132505	0.614286	629.323
chr11:68197042-68197168	0.614173	1045.08
chr14:105239791-105239917	0.614173	1229.26
chr5:171773139-171773265	0.614173	887.348
chr19:39214796-39214979	0.61413	996.801
chrX:14891107-14892184	0.6141	129.489
chr2:220431551-220431848	0.614094	65.758
chr6:32032597-32032894	0.614094	1012.26
chr17:1371546-1371602	0.614035	685.538
chr1:156083460-156085065	0.613948	180.522
chrX:47003616-47004915	0.613846	454.65
chr10:124767428-124768587	0.613793	1.3556
chrX:153592389-153592533	0.613793	157.541
chr1:5964676-5964864	0.613757	342.676
chr3:49162685-49162917	0.613734	310.923
chr11:76838309-76839535	0.613692	1048.52
chr11:6646827-6646958	0.613636	977.854
chr11:837941-838028	0.613636	1040.27
chr5:251452-251583	0.613636	16.3736
chrX:153578016-153578235	0.613636	94.818
chr7:94052268-94052430	0.613497	1111.25
chr2:128184680-128184798	0.613445	330.894
chr16:2107105-2107179	0.613333	1069.12
chr2:26726639-26726713	0.613333	483.927
chr16:3823751-3823931	0.61326	0.0936
chr6:33151921-33152101	0.61326	172.978
chr15:63339635-63340906	0.613208	593.034
chr5:149504289-149504394	0.613208	799.818
chr6:33156754-33156965	0.613208	227.69
chr1:46725635-46725771	0.613139	540.153
chr18:44104428-44104564	0.613139	585.548
chr3:52484106-52485322	0.612983	699.914
chr17:1394893-1399173	0.612941	931.836
chr1:109814221-109814344	0.612903	250.847
chr1:12061457-12061611	0.612903	429.222
chr1:161275897-161275958	0.612903	295.087
chr10:73483801-73483862	0.612903	411.419
chr14:74975532-74975655	0.612903	733.52
chr17:1551128-1551251	0.612903	764.391
chrX:80064511-80064541	0.612903	0.3292
chr11:68157348-68157520	0.612717	788.66
chr16:15831305-15831477	0.612717	111.239
chr3:129221553-129221725	0.612717	661.822
chr12:110238422-110238563	0.612676	820.94
chr10:73567272-73567524	0.612648	1074.34
chr12:49448089-49448199	0.612613	220.883
chr3:48679790-48679900	0.612613	311.906
chr5:1880838-1880948	0.612613	358.333
chrX:70354206-70354316	0.612613	832.804
chr14:76957789-76958059	0.612546	1291.1
chr11:17417398-17417477	0.6125	1666.82
chr17:37820598-37821722	0.612444	1486.31
chr3:49159595-49159803	0.61244	732.383
chr1:46659945-46660073	0.612403	359.829
chr12:56091478-56091606	0.612403	487.983
chr5:177034302-177034528	0.612335	191.034
chr1:6511662-6511808	0.612245	82.4068
chr12:2760739-2760934	0.612245	144.348
chr12:49439702-49439750	0.612245	160.578
chr6:43006579-43006725	0.612245	421.258
chr8:27320495-27321510	0.612205	731.193
chr17:43322619-43322783	0.612121	91.5312
chr22:46806294-46806458	0.612121	518.87
chr17:18054708-18054841	0.61194	1240.15
chr2:238266459-238266525	0.61194	667.873
chr6:43100158-43100425	0.61194	226.698
chrX:47044700-47044766	0.61194	539.2
chrX:53571989-53572122	0.61194	868.631
chr5:148392146-148392297	0.611842	1226.59
chr15:66678210-66679765	0.611825	719.947
chr17:18049185-18049421	0.611814	1088.36
chr1:5933311-5933395	0.611765	594.168
chr17:1399612-1399696	0.611765	958.935
chrX:48340019-48340103	0.611765	551.641
chr6:7540869-7542318	0.611724	347.125
chr12:49443464-49444573	0.611712	364.787
chr16:2136193-2136380	0.611702	916.058
chr17:1401229-1401416	0.611702	797.764
chr5:149767464-149767651	0.611702	118.724
chr17:73723731-73723936	0.61165	537.745
chr15:48712883-48713003	0.61157	970.457
chr11:76883793-76883931	0.611511	809.842
chr22:36696172-36696310	0.611511	322.619
chrX:153580251-153580389	0.611511	101.658
chr2:131356214-131356388	0.611429	595.127
chr17:73735960-73736152	0.611399	979.111
chr10:73269838-73269981	0.611111	963.368
chr11:47355472-47355561	0.611111	922.256
chr12:2602355-2602552	0.611111	91.3328
chr12:48392197-48392214	0.611111	301.038
chr15:63353067-63353138	0.611111	844.162
chr16:88902132-88902257	0.611111	323.06
chr16:89877336-89877479	0.611111	1214.29
chr19:7593482-7593589	0.611111	553.382
chr2:26698781-26698906	0.611111	458.184
chr6:43010811-43010918	0.611111	596.771
chr19:18887980-18894143	0.610967	1044.71
chr10:73437212-73437450	0.610879	1042.5
chrX:153130753-153130955	0.610837	105.255
chr12:49447258-49447424	0.610778	153.88
chr10:102781554-102781702	0.610738	1036.93
chr6:32052189-32052486	0.610738	1.344
chrX:110346386-110346534	0.610738	177.344
chr10:73558110-73558335	0.610619	1105.15
chr19:36330397-36330509	0.610619	938.415
chr19:3584568-3585820	0.610535	255.397
chr11:47358941-47359130	0.610526	849.32
chr17:17707069-17707163	0.610526	815.28
chr17:1303340-1304556	0.610518	369.686
chr1:120279736-120279889	0.61039	322.676
chr10:73498251-73498404	0.61039	1187.79
chr10:73562965-73563177	0.610329	738.861
chrX:153129337-153129472	0.610294	117.91
chr14:61115347-61117155	0.610282	924.43
chr6:129674308-129674502	0.610256	924.366
chrX:153758605-153760305	0.610229	98.1904
chr10:73450224-73450341	0.610169	553.44
chr11:121060472-121060589	0.610169	1565.69
chr19:1221947-1222005	0.610169	656.308
chr20:10625510-10625627	0.610169	147.952
chr17:73746191-73746349	0.610063	466.225
chr17:73732368-73732467	0.61	1249.5
chr19:50758476-50758575	0.61	633.227
chr4:174449885-174452378	0.609864	687.362
chr2:106015298-106016681	0.609827	271.606
chr17:18011019-18012138	0.609821	1149.03
chr4:6270576-6271741	0.609777	1005.1
chr10:73550888-73551092	0.609756	669.838
chr11:47360874-47360955	0.609756	624.628
chr11:62458083-62458164	0.609756	1013.93
chr11:76867705-76867827	0.609756	892.355
chr14:74992777-74992817	0.609756	0.8472
chr16:15826420-15826565	0.609589	123.196
chr17:1542932-1543036	0.609524	452.675
chr2:220423946-220424219	0.609489	125.342
chr11:76912492-76912683	0.609375	746.622
chr2:71753349-71753476	0.609375	1171.42
chr20:62076590-62076717	0.609375	605.115
chr21:47410892-47410955	0.609375	562.725
chr6:33152768-33152831	0.609375	353.559
chr3:121724090-121724240	0.609272	475.226
chr7:150648535-150648923	0.609254	34.2508
chr6:32076957-32078151	0.609205	1097.09
chr1:5927089-5927175	0.609195	519.018
chr1:6046214-6046387	0.609195	773.551
chr12:110246100-110246273	0.609195	967.84
chr14:105175956-105176042	0.609195	768.98
chr19:18895000-18895173	0.609195	917.375
chr11:17417156-17417265	0.609091	677.409
chr17:7129739-7129958	0.609091	803.733
chr19:7592405-7592514	0.609091	746.323
chr2:26684563-26684805	0.609053	734.974
chr3:38616787-38616942	0.608974	246.473
chr20:45337278-45338379	0.608893	291.967
chr18:28991072-28991411	0.608824	687.053
chr11:2549157-2549248	0.608696	1370.52
chr11:76853754-76853868	0.608696	956.198
chr12:49442887-49443001	0.608696	335.995
chr13:113768160-113768274	0.608696	877.167
chr14:23865492-23865629	0.608696	836.254
chr17:18054011-18054079	0.608696	1066.94
chr17:48273844-48273889	0.608696	854.908
chr2:128177497-128177588	0.608696	732.214
chr2:189856909-189856954	0.608696	573.57
chr2:189923574-189923619	0.608696	676.204
chr2:217339991-217340174	0.608696	243.881
chr2:29451749-29451932	0.608696	935.345
chr6:33144497-33144542	0.608696	688.225
chr9:137659155-137659200	0.608696	427.631
chr9:137664635-137664680	0.608696	692.638
chrX:153592626-153592740	0.608696	127.096
chr11:6653261-6654287	0.608569	1083.18
chr14:76964556-76964795	0.608333	1080.92
chr17:39927898-39928114	0.608295	1271.69
chr7:129413532-129415854	0.608265	1164.52
chr6:1609680-1615129	0.608257	553.83
chr11:2606441-2606537	0.608247	685.794
chr11:68173991-68174281	0.608247	543.164
chr16:89849414-89849510	0.608247	224.646
chr18:44146219-44146412	0.608247	759.08
chr20:62069977-62070073	0.608247	387.167
chr6:43013324-43013420	0.608247	225.802
chr3:48691051-48691221	0.608187	586.176
chr3:52486121-52486268	0.608108	530.154
chr2:26682875-26683073	0.60804	1081.79
chr20:3214159-3214283	0.608	784.479
chr22:36688031-36688280	0.608	220.304
[truncated: 1,949 more rows]
